# Supplementary material for: Pan-Cancer Analysis Reveals That E1A Binding Protein p300 Mutations Increase Genome Instability and Antitumor Immunity
Source: Front Cell Dev Biol. 2021 Sep 20;9:729927. doi: 10.3389/fcell.2021.729927 (PMC8488206; doi:10.3389/fcell.2021.729927)
Supplement: Supplementary file 1 [file Table_1.XLSX]

## Sheet: Table S1
Table S1.A summary of the datasets used in this study
Dataset	Cancer type	Sample size	Source
BLCA	bladder urothelial carcinoma	412	TCGA
HNSC	head and Neck squamous cell carcinoma	502	TCGA
SKCM	skin cutaneous melanoma	467	TCGA
CESC	cervical squamous cell carcinoma and endocervical adenocarcinoma	279	TCGA
UCEC	uterine corpus endometrial carcinoma	525	TCGA
STAD	stomach adenocarcinoma	436	TCGA
LUAD	lung adenocarcinoma	514	TCGA
BRCA	breast invasive carcinoma	984	TCGA
LIHC	liver hepatocellular carcinoma	362	TCGA
ESCA	esophageal carcinoma	184	TCGA
COAD	colon adenocarcinoma	391	TCGA
CCLE	pan-cancer	533	CCLE
GDSC	pan-cancer	322	GDSC
Hugo cohort	melanoma	28	Ref. [1]
Riaz cohort	melanoma	68	Ref. [2]
Liu cohort	melanoma	138	Ref. [3]
References
[1] Hugo, W., et al., Genomic and Transcriptomic Features of Response to Anti-PD-1 Therapy in Metastatic Melanoma. Cell, 2016. 165(1): p. 35-44.
[2] Riaz, N., et al., Tumor and Microenvironment Evolution during Immunotherapy with Nivolumab. Cell, 2017. 171(4): p. 934-949 e16.
[3] Liu, D. and B. Schilling, Integrative molecular and clinical modeling of clinical outcomes to PD1 blockade in patients with metastatic melanoma. 2019. 25(12): p. 1916-1927.

## Sheet: Table S2
Table S2. Genes co-mutated with EP300 in pan-cancer (Fisher's exact test, FDR < 0.05, OR > 1)
Gene	P-value	OR	FDR
ZFHX3	1.86643e-25	5.36014	3.35864e-21
SYNE2	2.83034e-22	4.41081	2.5466e-18
MDN1	4.04011e-22	4.71167	2.42339e-18
FREM2	6.1643e-20	4.56621	2.77316e-16
UBR5	6.86861e-20	5.54114	2.47201e-16
NEB	7.58503e-20	3.80726	2.27488e-16
SRRM2	7.79091e-20	5.17371	2.00282e-16
TTN	1.10731e-19	3.28964	2.49075e-16
OBSCN	2.53238e-19	3.45036	5.06336e-16
DNAH11	4.00522e-19	4.05658	7.2074e-16
DNAH5	7.13694e-19	3.36028	1.16754e-15
FAT4	8.06091e-19	3.45483	1.2088e-15
ANK3	1.60447e-18	3.84777	2.22095e-15
HSPG2	1.81083e-18	4.5347	2.32757e-15
AHNAK2	3.53033e-18	3.58493	4.23521e-15
FAT2	5.79056e-18	4.04476	6.51257e-15
HELQ	6.64989e-18	9.10648	7.0391e-15
ABCC9	6.90841e-18	4.82861	6.90649e-15
GOLGB1	8.80614e-18	4.95151	8.34035e-15
DMXL2	9.75524e-18	5.02009	8.77728e-15
DNAH10	1.6321e-17	3.8149	1.39856e-14
GCM2	1.80619e-17	10.122	1.47738e-14
C2orf16	2.45898e-17	5.46857	1.92388e-14
PDZD2	3.09577e-17	4.33695	2.32118e-14
SCN7A	3.36168e-17	4.93282	2.41974e-14
ABCA4	5.88271e-17	4.85496	4.07151e-14
PTPRS	1.04191e-16	5.71001	6.94417e-14
F8	1.12303e-16	4.48401	7.21744e-14
TRANK1	1.53501e-16	4.38506	9.525e-14
DST	1.55157e-16	3.36522	9.30685e-14
SACS	2.1078e-16	3.87197	1.22354e-13
TRPM6	2.20234e-16	4.53356	1.23847e-13
RPS6KC1	2.61555e-16	7.19727	1.42627e-13
ZC3H13	3.05192e-16	5.64311	1.61527e-13
DNAH17	3.88644e-16	3.70973	1.99818e-13
FRAS1	4.13303e-16	3.88762	2.06594e-13
CCDC158	4.15569e-16	6.20648	2.02113e-13
ADAMTS9	5.73827e-16	4.8721	2.71737e-13
DNAH1	6.07095e-16	4.17268	2.8012e-13
SYNE1	6.56181e-16	3.01431	2.95199e-13
BSN	7.07333e-16	4.15584	3.1045e-13
MYO18A	7.11929e-16	5.61835	3.05028e-13
SCN2A	7.87734e-16	4.2544	3.29658e-13
CCDC141	8.16324e-16	5.0075	3.33858e-13
WDR64	8.23349e-16	6.87143	3.29248e-13
DYNC1H1	8.8947e-16	4.07954	3.47957e-13
USP29	9.00062e-16	5.2017	3.44609e-13
PCDHGA12	9.75663e-16	5.85097	3.65772e-13
DLG5	1.1092e-15	5.53312	4.07348e-13
ZNF606	1.18286e-15	7.5939	4.25711e-13
ZNF292	1.20187e-15	4.94691	4.24073e-13
HDLBP	1.23255e-15	6.13847	4.26534e-13
ITPR1	1.34404e-15	4.58648	4.56339e-13
ABCC2	1.40613e-15	6.50091	4.6858e-13
NBEA	1.5243e-15	3.9292	4.98724e-13
CDK5RAP2	1.7878e-15	5.88255	5.74489e-13
GPR98	1.93407e-15	3.23603	6.10588e-13
CCDC40	2.0142e-15	6.02601	6.24922e-13
HUWE1	2.07013e-15	3.85546	6.31389e-13
DOCK8	2.09494e-15	5.16992	6.28308e-13
GPR149	2.2157e-15	6.18676	6.53632e-13
CACNA1D	2.25931e-15	4.51637	6.55746e-13
C5orf42	3.09227e-15	4.8013	8.8326e-13
DCHS1	3.65222e-15	4.25196	1.0269e-12
EPG5	4.07952e-15	4.85191	1.1294e-12
UBR4	4.09837e-15	3.78874	1.11743e-12
KIF1B	4.47435e-15	4.74539	1.20173e-12
EIF4G1	4.52886e-15	5.68429	1.19848e-12
VPS13D	4.54133e-15	3.863	1.18437e-12
RNF213	4.69114e-15	3.73619	1.20596e-12
CHD7	5.59927e-15	4.1415	1.41914e-12
C9orf84	5.6174e-15	6.57887	1.40396e-12
ROS1	5.86033e-15	4.19481	1.44461e-12
DNAH2	7.34375e-15	3.58636	1.78582e-12
IGF2R	7.80628e-15	4.84621	1.87299e-12
TANC2	8.90201e-15	5.54398	2.10778e-12
RYR2	8.98524e-15	2.85417	2.09986e-12
C2CD3	9.19145e-15	5.14162	2.12052e-12
PDCD11	9.23296e-15	5.39575	2.10313e-12
PPP1R9A	9.23296e-15	5.39575	2.07684e-12
SHANK2	1.03163e-14	4.70847	2.29187e-12
CAMSAP1	1.07014e-14	5.99897	2.34844e-12
RICTOR	1.11077e-14	5.49898	2.40823e-12
ABCA13	1.13742e-14	3.30203	2.43666e-12
ZNF407	1.14813e-14	5.22244	2.43065e-12
KIDINS220	1.38335e-14	5.45464	2.89457e-12
PI4KA	1.41532e-14	5.31127	2.92744e-12
RYR1	1.43966e-14	3.09834	2.94395e-12
ZCCHC6	1.46257e-14	7.38053	2.95718e-12
LAMA3	1.49603e-14	3.97456	2.99124e-12
ABCC12	1.67998e-14	5.03459	3.32212e-12
BAZ2B	1.79952e-14	4.81055	3.51983e-12
POLQ	1.81109e-14	4.11862	3.50436e-12
GALNTL6	1.92387e-14	6.04637	3.68299e-12
PRUNE2	2.02016e-14	3.67317	3.82661e-12
NUP214	2.1234e-14	5.1094	3.98026e-12
COL4A6	2.346e-14	4.86811	4.35219e-12
MED12L	2.45829e-14	4.08186	4.51397e-12
DOPEY2	2.53155e-14	4.57308	4.60154e-12
RALGAPB	2.56436e-14	5.47338	4.61457e-12
SIPA1L2	2.64774e-14	4.48342	4.71743e-12
AKAP9	2.66802e-14	3.91026	4.70697e-12
IFT172	2.78115e-14	5.77538	4.85892e-12
KIAA1109	2.92921e-14	3.60007	5.06839e-12
TNXB	3.1148e-14	3.52428	5.33817e-12
SLITRK3	3.14371e-14	4.45873	5.33689e-12
MYO18B	3.66061e-14	3.54375	6.15633e-12
DIDO1	3.70402e-14	3.82606	6.17164e-12
CUL1	3.7688e-14	6.77569	6.22198e-12
GPR112	3.7983e-14	3.41234	6.21368e-12
PLA2R1	3.99516e-14	5.11452	6.47684e-12
DNAH3	4.02258e-14	3.1911	6.46307e-12
FAT1	4.21543e-14	3.27462	6.71299e-12
MICAL3	4.45524e-14	4.86501	7.03264e-12
CUBN	4.4643e-14	3.36978	6.98566e-12
MPP6	4.53781e-14	8.51119	7.03947e-12
PKHD1L1	4.6588e-14	3.12769	7.16539e-12
SYNJ2	4.73728e-14	5.49446	7.22435e-12
GPR179	5.08517e-14	4.46985	7.68971e-12
ZNF521	5.28295e-14	4.30976	7.92223e-12
CHD8	5.43118e-14	4.63415	8.0772e-12
COL24A1	5.43118e-14	4.63415	8.01099e-12
MYO9A	5.43118e-14	4.63415	7.94586e-12
HERC2	5.4401e-14	3.44233	7.89472e-12
CMYA5	5.64891e-14	3.57477	8.13218e-12
LRP1	5.64891e-14	3.57477	8.06764e-12
CDC42BPA	5.90584e-14	5.44764	8.36815e-12
IGSF10	5.94935e-14	3.87137	8.36396e-12
CHD3	5.99469e-14	4.71317	8.36237e-12
MAGI1	5.99469e-14	4.71317	8.29804e-12
DNAJC13	6.08701e-14	5.29495	8.36151e-12
THEMIS	6.08701e-14	5.29495	8.29817e-12
SNRNP200	6.10651e-14	5.16032	8.26215e-12
RBM47	6.11543e-14	6.15726	8.21247e-12
TEP1	6.16618e-14	4.21842	8.21929e-12
TNC	6.22258e-14	4.28737	8.23347e-12
SLIT2	6.22537e-14	3.81739	8.17704e-12
STON1-GTF2A1L	6.54529e-14	6.60768	8.53496e-12
CREBBP	6.85452e-14	3.85558	8.87389e-12
FRYL	6.89173e-14	4.50845	8.85833e-12
HEATR6	7.10806e-14	7.4913	9.0716e-12
REV3L	7.30151e-14	4.33912	9.25287e-12
UTRN	7.46123e-14	4.00636	9.38915e-12
USP6	7.49649e-14	5.12093	9.36801e-12
LMO7	7.52016e-14	5.25245	9.33278e-12
COL3A1	7.87907e-14	4.05864	9.71122e-12
GRIN2B	7.89199e-14	3.83992	9.66098e-12
ERC2	8.19958e-14	4.48232	9.96969e-12
PCDH9	8.19958e-14	4.48232	9.90278e-12
GTF3C1	8.61516e-14	4.31593	1.03353e-11
SIPA1L1	8.61516e-14	4.31593	1.02669e-11
TTC3	8.89636e-14	4.9668	1.05322e-11
SBF2	9.12595e-14	5.85426	1.07334e-11
BCOR	9.47513e-14	4.73744	1.10718e-11
SCN1A	9.79005e-14	3.67864	1.13659e-11
RIMS1	1.01549e-13	4.29298	1.17139e-11
VPS13A	1.01549e-13	4.29298	1.16393e-11
CIT	1.03602e-13	4.62493	1.17995e-11
PAPOLG	1.07337e-13	10.5456	1.2148e-11
KCNH3	1.08048e-13	6.22214	1.2152e-11
SORL1	1.11861e-13	4.07616	1.25027e-11
CLCA2	1.12138e-13	6.44734	1.24564e-11
PCDH15	1.1335e-13	3.07341	1.25137e-11
LRP2	1.14857e-13	3.15465	1.26027e-11
ITPR2	1.1862e-13	4.20003	1.29367e-11
TPR	1.23536e-13	4.79661	1.33917e-11
FBN3	1.23858e-13	3.74312	1.33463e-11
NF1	1.27437e-13	3.65164	1.36502e-11
ZNF429	1.31194e-13	7.26488	1.39694e-11
CEP290	1.35688e-13	5.42173	1.4363e-11
SIPA1L3	1.37051e-13	4.6767	1.44224e-11
ATP8A2	1.37304e-13	5.00611	1.4365e-11
LARP1	1.3933e-13	6.15233	1.44928e-11
IMPG2	1.40279e-13	5.12873	1.45076e-11
TPO	1.43691e-13	3.98476	1.47756e-11
TECTA	1.51952e-13	3.81644	1.55362e-11
NSD1	1.58179e-13	4.09524	1.60815e-11
SHROOM3	1.64498e-13	4.64607	1.663e-11
CCDC88A	1.72074e-13	5.0887	1.72987e-11
DOCK3	1.76377e-13	4.01886	1.76328e-11
CSMD3	1.76775e-13	2.69237	1.7575e-11
RP1	1.84655e-13	3.31514	1.82575e-11
RELN	1.89778e-13	3.17409	1.86615e-11
PIKFYVE	1.93223e-13	4.82699	1.8897e-11
GPR116	2.03868e-13	4.93281	1.98303e-11
COBLL1	2.08684e-13	5.83945	2.01896e-11
KIF16B	2.10711e-13	5.04927	2.02767e-11
PTPN1	2.11009e-13	14.7478	2.01973e-11
DNAH8	2.17212e-13	3.07162	2.06811e-11
PPFIA2	2.2275e-13	4.11601	2.10967e-11
EP400	2.28718e-13	3.47842	2.15485e-11
DSP	2.43869e-13	3.58573	2.28563e-11
MUC16	2.44039e-13	2.52603	2.27538e-11
LRRC7	2.44481e-13	3.6267	2.26775e-11
DNMT3B	2.4544e-13	6.22066	2.26497e-11
LRRCC1	2.4544e-13	6.22066	2.25341e-11
ATG2B	2.47824e-13	4.89562	2.26376e-11
IL16	2.49705e-13	5.44444	2.26942e-11
VPS13C	2.50339e-13	4.03618	2.26374e-11
ARAP2	2.51452e-13	4.48427	2.26244e-11
PGM5	2.53435e-13	6.45551	2.26894e-11
C20orf26	2.60171e-13	4.66955	2.31771e-11
PCDHAC2	2.61772e-13	5.13803	2.32049e-11
NLRC5	2.68222e-13	4.30721	2.36601e-11
CACNA1S	2.76038e-13	3.96308	2.42308e-11
MACF1	2.77644e-13	3.25921	2.42535e-11
AHNAK	2.79243e-13	3.19641	2.42753e-11
ABCA6	2.82217e-13	4.75988	2.44159e-11
TNRC6A	2.82234e-13	4.55767	2.43005e-11
TIAM1	2.91233e-13	4.01686	2.49559e-11
MYO10	3.12341e-13	4.63827	2.66378e-11
AFM	3.18233e-13	6.94918	2.70123e-11
PCDHB7	3.19967e-13	3.94481	2.70319e-11
KIAA2026	3.21415e-13	5.09672	2.70274e-11
PCDHGA9	3.34783e-13	5.72114	2.80206e-11
PDE4DIP	3.37457e-13	3.375	2.81136e-11
RNF220	3.39016e-13	7.63309	2.81133e-11
HMCN1	3.39796e-13	2.96342	2.80488e-11
LRBA	3.72682e-13	4.25956	3.06229e-11
PIK3C2A	3.74436e-13	5.88778	3.06272e-11
GUCY2C	3.83006e-13	4.93498	3.11864e-11
GRM7	3.93154e-13	3.97873	3.18685e-11
NOS1	3.98913e-13	3.86145	3.21904e-11
CACNA1B	4.06634e-13	3.66011	3.26669e-11
ABCB5	4.12259e-13	4.03514	3.29716e-11
HIPK3	4.23999e-13	6.84982	3.37604e-11
CEP192	4.41042e-13	4.79066	3.49628e-11
MYH7	4.60104e-13	3.522	3.63139e-11
ZNF12	4.64937e-13	7.50441	3.65351e-11
EPHB2	4.65884e-13	4.89676	3.64503e-11
KBTBD7	4.81933e-13	10.3373	3.75428e-11
SON	4.81988e-13	5.01598	3.73852e-11
KIF20B	4.87122e-13	5.14898	3.76213e-11
PKDREJ	4.92796e-13	4.66291	3.78969e-11
NLRP9	5.00154e-13	4.37754	3.8299e-11
CACNA1I	5.12382e-13	4.29136	3.90691e-11
GK2	5.31775e-13	5.60741	4.03767e-11
CCDC146	5.62637e-13	6.75321	4.25406e-11
PHF20	5.62637e-13	6.75321	4.23626e-11
FBN2	5.70182e-13	3.35954	4.27518e-11
ADAM30	5.71277e-13	6.46593	4.26561e-11
SNAP91	5.71293e-13	5.4174	4.2481e-11
ACAN	5.80602e-13	3.71505	4.29956e-11
ACACA	5.81257e-13	4.05508	4.28677e-11
ABCB4	5.88686e-13	4.97652	4.32384e-11
NUP210	5.91748e-13	4.63106	4.32866e-11
OR4A15	5.91748e-13	4.63106	4.31114e-11
CNOT1	5.92246e-13	4.35161	4.29736e-11
ALMS1	6.00998e-13	3.53453	4.34336e-11
CCDC108	6.04146e-13	4.267	4.34865e-11
CNTN4	6.04146e-13	4.267	4.33132e-11
ASH1L	6.1282e-13	3.92281	4.37607e-11
HYDIN	6.55673e-13	3.24394	4.66357e-11
DENND4C	6.68323e-13	5.94169	4.73484e-11
MYO1A	6.68323e-13	5.94169	4.71627e-11
SMG5	6.68323e-13	5.94169	4.69784e-11
CADPS	6.76713e-13	4.41748	4.7383e-11
ZNF208	6.88436e-13	3.56135	4.80171e-11
ADCY10	7.00495e-13	4.32598	4.86695e-11
DOPEY1	7.09587e-13	4.59988	4.91116e-11
LRPPRC	7.18164e-13	6.14599	4.95148e-11
FCGBP	7.33016e-13	3.28477	5.03459e-11
HTR1A	7.33142e-13	5.20662	5.01631e-11
SCAF4	7.33142e-13	5.20662	4.99731e-11
TEK	7.34553e-13	5.06427	4.98803e-11
ZNF560	7.34553e-13	5.06427	4.96928e-11
SLC26A5	7.45683e-13	6.3826	5.02568e-11
MYCBP2	7.82236e-13	3.54811	5.25237e-11
COL5A1	7.8361e-13	3.59011	5.24203e-11
PLEKHG2	8.36616e-13	5.49856	5.57589e-11
RIF1	8.49731e-13	4.56911	5.6424e-11
COL6A3	9.27497e-13	3.2068	6.13615e-11
SPAG17	9.2928e-13	3.76137	6.12542e-11
MYH3	9.5238e-13	4.05573	6.25478e-11
PHIP	9.63725e-13	5.64461	6.30627e-11
TRIP11	9.63725e-13	5.64461	6.28342e-11
EPB41L4B	9.69978e-13	6.30135	6.30136e-11
XDH	9.76663e-13	4.27558	6.32196e-11
MKI67	9.94609e-13	3.65415	6.41505e-11
ASXL2	1.00377e-12	4.75358	6.45098e-11
NCOR1	1.06615e-12	3.9747	6.82751e-11
RBM27	1.08395e-12	5.8112	6.91691e-11
TTC21A	1.08395e-12	5.8112	6.89247e-11
TET3	1.09515e-12	5.27035	6.93917e-11
GREB1	1.14096e-12	4.10047	7.20406e-11
MTOR	1.14096e-12	4.10047	7.17887e-11
SAMD9	1.14096e-12	4.10047	7.15386e-11
LAMA2	1.14156e-12	3.2964	7.13276e-11
HERC1	1.16669e-12	3.78732	7.26454e-11
TIGD4	1.20783e-12	9.02798	7.49481e-11
HFM1	1.21361e-12	4.50873	7.50476e-11
TDRD3	1.25528e-12	6.78134	7.73591e-11
DGKH	1.28436e-12	6.47886	7.8881e-11
DLG2	1.33289e-12	4.31118	8.1583e-11
EHMT1	1.35472e-12	5.22298	8.26378e-11
VPS13B	1.36146e-12	3.31198	8.27684e-11
CASC5	1.36597e-12	5.07408	8.27633e-11
TMPO	1.38557e-12	7.44964	8.3669e-11
WDFY3	1.49112e-12	3.56482	8.97416e-11
TSHZ2	1.50502e-12	3.99376	9.02762e-11
DNAH7	1.51009e-12	2.95437	9.02791e-11
MAP3K13	1.5176e-12	5.93233	9.04278e-11
OAS2	1.5176e-12	5.93233	9.01293e-11
PLEKHG1	1.52271e-12	5.53062	9.01353e-11
EXPH5	1.5255e-12	4.37729	9.00048e-11
MYOM1	1.5255e-12	4.37729	8.97107e-11
CYP3A4	1.58255e-12	7.81634	9.27621e-11
SPEF2	1.60947e-12	3.69734	9.4034e-11
ZDBF2	1.60947e-12	3.69734	9.37297e-11
RFX7	1.62482e-12	6.14481	9.43179e-11
ITGAM	1.63448e-12	4.9022	9.45736e-11
ABCG1	1.66225e-12	6.68299	9.58726e-11
IPO8	1.66225e-12	6.68299	9.55663e-11
NPAS2	1.66225e-12	6.68299	9.52619e-11
PHKA1	1.67237e-12	5.17642	9.55374e-11
SYCP2	1.67444e-12	5.03132	9.5353e-11
HTR1E	1.73892e-12	5.6862	9.87125e-11
COL1A2	1.8159e-12	4.03572	1.02758e-10
CACNA1C	1.81597e-12	3.3178	1.0244e-10
FMN2	1.87746e-12	3.17135	1.05578e-10
ZNF442	1.8878e-12	7.322	1.05828e-10
TP53BP1	1.922e-12	4.52982	1.07411e-10
RAD54L2	1.93589e-12	5.86431	1.07853e-10
DDX60	1.98755e-12	4.86362	1.10389e-10
MYH10	2.05109e-12	4.421	1.13567e-10
ADCYAP1R1	2.09266e-12	6.06937	1.15514e-10
TTLL7	2.09266e-12	6.06937	1.1516e-10
AAK1	2.09492e-12	6.92022	1.14933e-10
KIAA1549	2.14042e-12	4.3231	1.17073e-10
CDH10	2.16914e-12	3.48317	1.18284e-10
SEMA5A	2.1992e-12	4.15437	1.19561e-10
XIRP2	2.20871e-12	2.72124	1.19716e-10
CFH	2.23139e-12	3.87841	1.20582e-10
KAT6B	2.2778e-12	4.71569	1.22721e-10
DIAPH2	2.38268e-12	5.41945	1.27989e-10
KIAA1324L	2.38268e-12	5.41945	1.27608e-10
ZNF416	2.44343e-12	9.26954	1.30474e-10
DAPK1	2.50211e-12	4.94844	1.33212e-10
OR6C75	2.52377e-12	8.61409	1.33969e-10
PCDHGB3	2.74583e-12	4.68151	1.45327e-10
TNRC6B	2.74583e-12	4.68151	1.44901e-10
AP3B1	2.79186e-12	6.81389	1.46899e-10
FAT3	2.83367e-12	2.74322	1.48664e-10
TRRAP	2.84955e-12	3.34282	1.49063e-10
UNC13C	2.87056e-12	3.2555	1.49727e-10
SCEL	2.87996e-12	6.49458	1.49783e-10
NID2	2.89161e-12	4.36432	1.49955e-10
BMPER	2.92409e-12	4.78774	1.51204e-10
ANKRD11	2.96294e-12	4.03728	1.52774e-10
MORC1	2.96294e-12	4.03728	1.52338e-10
STAB1	2.98058e-12	3.84112	1.52808e-10
MLLT4	3.05029e-12	4.90668	1.55937e-10
NCOA1	3.08507e-12	5.19329	1.57268e-10
ZNF257	3.08507e-12	5.19329	1.56824e-10
ADAM19	3.10859e-12	5.04137	1.57575e-10
ADAM23	3.10859e-12	5.04137	1.57132e-10
FN1	3.16898e-12	3.8944	1.59736e-10
KMT2D	3.22283e-12	3.26442	1.61997e-10
TCF20	3.26173e-12	4.43894	1.63495e-10
FLNA	3.32991e-12	3.95237	1.66449e-10
FNDC1	3.4405e-12	3.82274	1.71501e-10
LRP1B	3.51572e-12	2.5758	1.74766e-10
PCDHB5	3.53386e-12	4.08476	1.75184e-10
CSMD2	3.57762e-12	2.90151	1.76866e-10
ZNF253	3.60592e-12	8.42094	1.77777e-10
SPEN	3.62208e-12	3.47035	1.78086e-10
TDRD1	3.69354e-12	5.31411	1.81104e-10
KCNT1	3.71193e-12	4.86687	1.81511e-10
OFD1	3.76879e-12	6.40413	1.83793e-10
USP47	3.76879e-12	6.40413	1.83296e-10
QRICH2	3.80726e-12	4.99784	1.84667e-10
SMARCA2	3.88019e-12	4.40943	1.87699e-10
TRPM3	4.02367e-12	3.99415	1.94118e-10
GRM5	4.17699e-12	4.13653	2.00976e-10
KIAA0947	4.17699e-12	4.13653	2.0044e-10
APOB	4.33596e-12	2.7632	2.07515e-10
INSR	4.50914e-12	4.82753	2.15231e-10
DNA2	4.63282e-12	6.96346	2.20549e-10
SMC6	4.63282e-12	6.96346	2.19967e-10
TRPC3	4.65407e-12	4.95557	2.20395e-10
KIF14	4.68496e-12	5.09908	2.21275e-10
GPC5	4.76607e-12	4.57898	2.24517e-10
DNAJC3	4.76626e-12	11.4588	2.2394e-10
PCYOX1L	4.76626e-12	11.4588	2.23356e-10
SF3A3	4.76626e-12	11.4588	2.22776e-10
COL11A2	4.88915e-12	4.1931	2.27928e-10
NYNRIN	4.88915e-12	4.1931	2.27339e-10
TET1	4.88915e-12	4.1931	2.26753e-10
DPYD	4.89579e-12	4.11269	2.26478e-10
RBM12B	4.91344e-12	6.31613	2.26711e-10
REV1	4.91344e-12	6.31613	2.26131e-10
SLC7A2	4.91344e-12	6.31613	2.25554e-10
LRRC16A	4.98304e-12	5.60685	2.28168e-10
TCIRG1	5.20211e-12	8.8138	2.37594e-10
THSD7A	5.22426e-12	3.60953	2.38001e-10
DNHD1	5.46969e-12	4.35152	2.48553e-10
IRS4	5.46969e-12	4.35152	2.47927e-10
PLXDC2	5.67389e-12	5.21256	2.56537e-10
POLR1A	5.67857e-12	4.91247	2.56105e-10
ASXL1	5.71067e-12	4.54587	2.56909e-10
PROX1	5.7556e-12	5.05319	2.58285e-10
MYH13	6.03589e-12	3.45759	2.70189e-10
CHRNB3	6.072e-12	5.99061	2.71131e-10
KIF27	6.072e-12	5.99061	2.7046e-10
ABCA9	6.15767e-12	4.42829	2.73598e-10
CCDC132	6.26891e-12	5.54626	2.77855e-10
CHRD	6.26891e-12	5.54626	2.77172e-10
FREM1	6.38438e-12	3.68902	2.81586e-10
ITGB4	6.48157e-12	4.32311	2.85173e-10
RGS22	6.48157e-12	4.32311	2.84478e-10
SLC4A10	6.61958e-12	4.75015	2.89828e-10
CHD6	6.63177e-12	3.63139	2.89657e-10
GPR158	6.63177e-12	3.63139	2.88956e-10
DPP10	6.7491e-12	4.14318	2.93358e-10
MUC5B	6.80657e-12	2.94207	2.95143e-10
NLRP4	6.96115e-12	3.85271	3.0112e-10
FAM135A	7.08033e-12	5.71787	3.05541e-10
DCHS2	7.1837e-12	3.13827	3.0926e-10
ITFG3	7.21673e-12	9.29444	3.0994e-10
C6	7.31672e-12	3.67237	3.13486e-10
AXDND1	7.46008e-12	4.60754	3.1887e-10
CHRM3	7.46008e-12	4.60754	3.18114e-10
DPCR1	7.49467e-12	8.6022	3.18834e-10
ZNF280D	7.58257e-12	7.1355	3.21812e-10
NCKAP1L	7.67092e-12	4.29506	3.24796e-10
NLRP13	7.83332e-12	4.04272	3.30893e-10
FILIP1	7.8662e-12	4.20238	3.31504e-10
KANK4	8.00007e-12	4.71209	3.36358e-10
EVI5	8.23098e-12	6.74294	3.4526e-10
ITGB6	8.2604e-12	6.14708	3.45688e-10
RYR3	8.29355e-12	2.77712	3.4627e-10
PDS5B	8.38886e-12	5.28692	3.49439e-10
RLTPR	8.38886e-12	5.28692	3.48632e-10
IGF1R	8.63491e-12	4.96424	3.5803e-10
RASAL2	8.63491e-12	4.96424	3.57207e-10
BRIP1	8.63989e-12	5.11463	3.56594e-10
TBX5	8.63989e-12	5.11463	3.55778e-10
LRRK1	8.7026e-12	4.36831	3.57542e-10
SLC6A20	8.9435e-12	7.47473	3.66602e-10
SCN5A	8.94704e-12	3.30124	3.65914e-10
SCUBE1	8.95541e-12	5.65231	3.65426e-10
NLRP5	9.18431e-12	3.69857	3.73918e-10
ARMC4	9.25529e-12	4.17651	3.75957e-10
FAM83B	9.27535e-12	4.0944	3.75923e-10
LARP7	9.53425e-12	9.89476	3.85548e-10
PREX2	9.55278e-12	3.26007	3.85431e-10
JMJD1C	9.73808e-12	4.44926	3.92029e-10
TFE3	1.00721e-11	7.88691	4.04571e-10
CAMSAP2	1.0202e-11	4.79058	4.08874e-10
ITIH6	1.0202e-11	4.79058	4.07965e-10
KIF17	1.0202e-11	4.79058	4.07061e-10
RIMBP2	1.03161e-11	3.93074	4.10702e-10
ALPK2	1.0534e-11	3.68146	4.18454e-10
RNF111	1.06538e-11	6.06584	4.2228e-10
RTN3	1.06538e-11	6.06584	4.21352e-10
CCDC144C	1.07174e-11	38.2087	4.22939e-10
TANC1	1.07317e-11	4.53907	4.22574e-10
STAB2	1.087e-11	3.35555	4.27085e-10
CR2	1.08771e-11	4.15095	4.26433e-10
UMODL1	1.16268e-11	4.63914	4.54835e-10
ARID1A	1.17369e-11	2.92979	4.58147e-10
EPHB1	1.19752e-11	3.90964	4.66437e-10
EMILIN1	1.2215e-11	7.33496	4.7475e-10
LRP4	1.22341e-11	4.30988	4.74467e-10
DHX34	1.22896e-11	5.37	4.75592e-10
RALGAPA2	1.23579e-11	4.75088	4.77212e-10
SORBS2	1.23579e-11	4.75088	4.7619e-10
TLN2	1.24173e-11	3.97499	4.77455e-10
MYH4	1.26597e-11	3.26691	4.8574e-10
KCNT2	1.28295e-11	3.55358	4.91208e-10
KIAA0556	1.28422e-11	4.50557	4.90648e-10
ASAP1	1.28541e-11	4.87717	4.90062e-10
GRM2	1.28703e-11	5.18301	4.89643e-10
ZNF667	1.28703e-11	5.18301	4.8861e-10
VCAN	1.29675e-11	3.19613	4.91263e-10
GIGYF2	1.30451e-11	5.02017	4.93165e-10
DFNB31	1.36936e-11	5.98669	5.16597e-10
SPECC1	1.36936e-11	5.98669	5.15516e-10
UNC79	1.38355e-11	3.18587	5.1977e-10
PLEKHH2	1.39824e-11	4.60316	5.24195e-10
ZNF223	1.39932e-11	7.72426	5.2351e-10
ZMYM6	1.42072e-11	5.52601	5.30412e-10
MEGF8	1.42366e-11	3.75773	5.30409e-10
PPP2R2B	1.4365e-11	6.53587	5.34088e-10
ZNF836	1.4365e-11	6.53587	5.32987e-10
ANO4	1.44491e-11	3.9529	5.35004e-10
CACNA2D3	1.44491e-11	3.9529	5.33905e-10
SALL1	1.4533e-11	3.4048	5.35906e-10
CFTR	1.48227e-11	4.02326	5.45468e-10
CASP8	1.49434e-11	4.71298	5.48788e-10
WDR96	1.49434e-11	4.71298	5.4767e-10
AP3B2	1.53039e-11	5.31414	5.59743e-10
ASTN2	1.58213e-11	3.63101	5.77493e-10
PXDNL	1.60031e-11	3.16551	5.82946e-10
NKTR	1.60183e-11	5.70341	5.82322e-10
MYO16	1.63219e-11	3.57458	5.92162e-10
MLL5	1.65899e-11	7.2002	6.00673e-10
SLC5A2	1.65899e-11	7.2002	5.99467e-10
BTBD11	1.67884e-11	4.56772	6.05426e-10
ATRNL1	1.72929e-11	4.00007	6.22372e-10
PEG3	1.73285e-11	3.15542	6.22407e-10
ADAMTS12	1.74587e-11	3.30672	6.25834e-10
MAGEC1	1.74587e-11	3.30672	6.2459e-10
FRMPD1	1.74841e-11	4.15992	6.24259e-10
BAI3	1.78314e-11	3.23324	6.35399e-10
MME	1.80387e-11	4.67415	6.41513e-10
PSME4	1.80387e-11	4.67415	6.40248e-10
DLEC1	1.83083e-11	4.43999	6.48539e-10
PTPRM	1.83083e-11	4.43999	6.47264e-10
ACLY	1.85626e-11	6.15087	6.54968e-10
SCAND3	1.86266e-11	3.84763	6.5594e-10
SLITRK1	1.86266e-11	3.84763	6.54659e-10
SMG1	1.86266e-11	3.84763	6.53383e-10
GJA10	1.88561e-11	6.43684	6.60147e-10
DHX9	1.89907e-11	4.79369	6.63568e-10
FAM193A	1.89907e-11	4.79369	6.62282e-10
KCNA6	1.89907e-11	4.79369	6.61001e-10
PPARGC1A	1.89907e-11	4.79369	6.59725e-10
CACNB4	1.93165e-11	7.56831	6.69752e-10
CDH19	1.95688e-11	5.08293	6.77192e-10
PXDN	1.98817e-11	3.65687	6.86701e-10
EIF3A	2.02603e-11	5.63578	6.98437e-10
THBS4	2.02603e-11	5.63578	6.97102e-10
NEBL	2.05151e-11	4.05164	7.0452e-10
SETX	2.05417e-11	4.13387	7.0409e-10
OLAH	2.12669e-11	9.32565	7.27561e-10
SESN3	2.12669e-11	9.32565	7.2618e-10
SREK1	2.12669e-11	9.32565	7.24805e-10
ZNF99	2.13245e-11	3.40504	7.25395e-10
PCDH18	2.16489e-11	3.70286	7.35041e-10
PARP4	2.17381e-11	4.63652	7.36682e-10
HEPHL1	2.18122e-11	4.40789	7.37802e-10
DENND4A	2.22961e-11	5.40343	7.52756e-10
PEX5L	2.22961e-11	5.40343	7.51346e-10
SLFN13	2.23978e-11	5.83433	7.5336e-10
GTF3C2	2.24092e-11	7.0702	7.52339e-10
ARID1B	2.26313e-11	3.88801	7.5838e-10
ATP2B4	2.30192e-11	4.75268	7.69944e-10
C2orf71	2.30456e-11	4.29679	7.69398e-10
MYH14	2.30456e-11	4.29679	7.67973e-10
KCNH7	2.33391e-11	3.75285	7.76315e-10
BIRC6	2.36127e-11	3.24001	7.83966e-10
GON4L	2.38068e-11	4.19743	7.88956e-10
ARHGEF11	2.40889e-11	4.4984	7.96838e-10
INVS	2.41908e-11	6.66971	7.98741e-10
USP37	2.41908e-11	6.66971	7.97279e-10
TTLL2	2.46494e-11	6.34072	8.10905e-10
ZC3H6	2.46494e-11	6.34072	8.09425e-10
CASR	2.48898e-11	3.80733	8.15832e-10
NWD1	2.48898e-11	3.80733	8.14348e-10
R3HDM1	2.55512e-11	5.56997	8.34472e-10
USP8	2.55512e-11	5.56997	8.3296e-10
ZC3HAV1	2.55512e-11	5.56997	8.31454e-10
PRKCB	2.59494e-11	4.37623	8.42888e-10
SZT2	2.60559e-11	3.62196	8.4482e-10
LMTK2	2.61525e-11	4.59948	8.46429e-10
TULP4	2.61525e-11	4.59948	8.44909e-10
SRCAP	2.66104e-11	3.33985	8.58162e-10
CYLC2	2.78216e-11	5.34491	8.95616e-10
ABCC5	2.78518e-11	4.7135	8.94988e-10
NRK	2.79877e-11	4.00368	8.97751e-10
RNF17	2.82551e-11	4.0827	9.04717e-10
CNTRL	2.87882e-11	4.4645	9.20148e-10
DYSF	2.89864e-11	3.29194	9.24842e-10
GBF1	2.90213e-11	4.84099	9.24316e-10
FAM184A	2.94954e-11	4.98678	9.37756e-10
DPF3	3.01103e-11	6.94472	9.55618e-10
YME1L1	3.01103e-11	6.94472	9.53936e-10
SYNM	3.01103e-11	6.94472	9.52259e-10
DHX36	3.08172e-11	5.98409	9.72903e-10
DIAPH1	3.08172e-11	5.98409	9.712e-10
SCUBE2	3.08172e-11	5.98409	9.69502e-10
SPTB	3.08982e-11	3.71532	9.70353e-10
SVEP1	3.09757e-11	3.12848	9.71094e-10
ZNF823	3.17576e-11	8.38092	9.93875e-10
COL4A3	3.22206e-11	4.2386	1.00661e-09
ITGAX	3.29615e-11	4.14331	1.02798e-09
BNC1	3.3639e-11	4.6735	1.04729e-09
SPHKAP	3.4318e-11	3.16311	1.06659e-09
LRP6	3.52699e-11	4.79806	1.09428e-09
MSR1	3.59301e-11	5.1013	1.11284e-09
SRGAP1	3.60969e-11	4.93901	1.11609e-09
TBC1D1	3.60969e-11	4.93901	1.11417e-09
UBQLN3	3.60969e-11	4.93901	1.11227e-09
AGGF1	3.61376e-11	7.27459	1.11162e-09
MAPK10	3.61376e-11	7.27459	1.10972e-09
IQCA1	3.61666e-11	5.68939	1.10872e-09
SYNRG	3.61666e-11	5.68939	1.10683e-09
MYO7A	3.68011e-11	3.88789	1.12434e-09
PRDM2	3.76663e-11	4.5271	1.14882e-09
PDE1C	3.8018e-11	3.9568	1.15759e-09
PTPRF	3.80237e-11	4.21007	1.15581e-09
TAS2R3	3.81679e-11	11.9539	1.15823e-09
POLE	3.81861e-11	3.74836	1.15683e-09
SLC9A4	3.87138e-11	4.11675	1.17085e-09
ADD3	3.9498e-11	5.904	1.19256e-09
FILIP1L	3.9498e-11	5.904	1.19056e-09
HELB	3.9498e-11	5.904	1.18857e-09
KCNA3	3.9498e-11	5.904	1.18659e-09
EXOSC10	4.02512e-11	6.82353	1.2072e-09
FRMD3	4.02512e-11	6.82353	1.20519e-09
MASTL	4.02512e-11	6.82353	1.20319e-09
HNRNPCL1	4.02949e-11	5.44114	1.2025e-09
KLB	4.02949e-11	5.44114	1.20051e-09
NRCAM	4.09298e-11	4.39816	1.21741e-09
TJP2	4.16212e-11	6.15672	1.23593e-09
ZNF594	4.16212e-11	6.15672	1.23389e-09
CR1	4.26723e-11	3.86617	1.26297e-09
ITGA7	4.27823e-11	4.75565	1.26415e-09
LRIG1	4.29907e-11	5.23138	1.26823e-09
ANKRD17	4.33253e-11	4.28385	1.276e-09
PCDHB11	4.33253e-11	4.28385	1.27392e-09
PCDHA1	4.39638e-11	3.72909	1.29058e-09
RALGAPA1	4.40844e-11	4.89335	1.29202e-09
HIVEP2	4.42395e-11	3.93376	1.29446e-09
DNAJC21	4.50354e-11	8.17971	1.3156e-09
XYLB	4.50354e-11	8.17971	1.31347e-09
AOX1	4.50942e-11	4.49173	1.31306e-09
GRIK1	4.50942e-11	4.49173	1.31094e-09
ZNF479	4.50942e-11	4.49173	1.30882e-09
KCNH8	4.51921e-11	4.0082	1.30955e-09
YLPM1	4.51921e-11	4.0082	1.30745e-09
ZZEF1	4.51921e-11	4.0082	1.30535e-09
PDGFRA	4.54155e-11	4.09052	1.3097e-09
PTPN13	4.54155e-11	4.09052	1.3076e-09
FKBP5	4.55475e-11	8.81806	1.30931e-09
PAPSS1	4.55475e-11	8.81806	1.30722e-09
AUTS2	4.86951e-11	4.36571	1.39533e-09
CCDC116	4.89948e-11	7.13594	1.40169e-09
KRT33B	4.89948e-11	7.13594	1.39946e-09
MPHOSPH8	4.89948e-11	7.13594	1.39724e-09
ZNF197	4.89948e-11	7.13594	1.39503e-09
RPH3A	5.03932e-11	5.37968	1.43259e-09
SCAPER	5.03932e-11	5.37968	1.43033e-09
PLCH1	5.05713e-11	3.71001	1.43312e-09
HRNR	5.08802e-11	3.11151	1.43961e-09
NLRP2	5.14254e-11	3.91097	1.45275e-09
PCDHGA7	5.17977e-11	4.7151	1.46097e-09
INTS1	5.27506e-11	4.15411	1.48552e-09
MYO3B	5.27506e-11	4.15411	1.4832e-09
PLB1	5.27506e-11	4.15411	1.48088e-09
LAMB1	5.32141e-11	4.0646	1.49157e-09
AMOTL1	5.35401e-11	6.70643	1.49837e-09
ZNF480	5.35401e-11	6.70643	1.49605e-09
ABCA5	5.37296e-11	4.84829	1.49901e-09
EFCAB5	5.37296e-11	4.84829	1.49669e-09
MIS18BP1	5.37718e-11	6.06862	1.49555e-09
PTPRE	5.37718e-11	6.06862	1.49325e-09
TLL2	5.42992e-11	5.00102	1.50557e-09
OCRL	5.50095e-11	6.35748	1.52292e-09
EFCAB4B	5.71904e-11	7.5151	1.58086e-09
RP1L1	5.73829e-11	3.04743	1.58375e-09
TTLL5	5.7685e-11	5.55177	1.58965e-09
LAMA4	5.97166e-11	3.88843	1.64312e-09
USP9X	5.97166e-11	3.88843	1.64061e-09
PDHX	6.25326e-11	9.36428	1.71536e-09
TRPM8	6.25972e-11	4.67384	1.71451e-09
SPTA1	6.28881e-11	2.64722	1.71986e-09
KIAA1586	6.33692e-11	7.98503	1.73039e-09
HNRNPUL1	6.42275e-11	5.74996	1.75117e-09
ZNF616	6.42275e-11	5.74996	1.74852e-09
ZRANB3	6.42275e-11	5.74996	1.74588e-09
RAB11FIP1	6.53538e-11	4.80382	1.77382e-09
ASXL3	6.58474e-11	3.04987	1.78453e-09
BRD3	6.60536e-11	7.00237	1.78742e-09
POTEG	6.65306e-11	4.95143	1.79762e-09
CNTNAP5	6.78693e-11	3.18406	1.83105e-09
DOCK9	6.86247e-11	4.30217	1.84866e-09
HERC6	6.92105e-11	5.98295	1.86165e-09
TBC1D12	6.92105e-11	5.98295	1.85887e-09
KDM5A	7.03528e-11	4.522	1.88673e-09
LY75	7.03528e-11	4.522	1.88393e-09
FIG4	7.08727e-11	6.59338	1.89503e-09
GPR155	7.08727e-11	6.59338	1.89222e-09
PGAP1	7.08727e-11	6.59338	1.88941e-09
ARFGEF2	7.14506e-11	4.19517	1.902e-09
ATP13A4	7.14506e-11	4.19517	1.89919e-09
DUOX2	7.14506e-11	4.19517	1.89639e-09
GRB14	7.17187e-11	6.25972	1.9007e-09
SH3PXD2A	7.25277e-11	5.48555	1.91932e-09
SLC22A2	7.25277e-11	5.48555	1.9165e-09
SMG8	7.25277e-11	5.48555	1.91369e-09
MAST4	7.28026e-11	4.01372	1.91813e-09
ABCC11	7.2814e-11	4.09957	1.91563e-09
ADAM7	7.2814e-11	4.09957	1.91283e-09
ACACB	7.28817e-11	3.54627	1.91182e-09
AFF2	7.28817e-11	3.54627	1.90903e-09
GRID2	7.28817e-11	3.54627	1.90626e-09
GRM1	7.28817e-11	3.54627	1.90349e-09
NALCN	7.47789e-11	3.16218	1.95021e-09
ARHGAP21	7.55108e-11	4.63379	1.96645e-09
ARHGAP29	7.55108e-11	4.63379	1.96361e-09
F13B	7.66532e-11	4.38878	1.99044e-09
TAOK2	7.66532e-11	4.38878	1.98757e-09
TTC21B	7.81871e-11	5.2606	2.02443e-09
ZNF44	7.83456e-11	7.36043	2.02562e-09
PLXNC1	7.93358e-11	4.7599	2.04827e-09
PKD1L1	7.94099e-11	3.26231	2.04725e-09
FLNB	8.03497e-11	3.58864	2.06852e-09
GALNT8	8.1074e-11	5.06947	2.08418e-09
ATP1A2	8.12918e-11	4.27107	2.0868e-09
SBNO1	8.13413e-11	4.90402	2.08509e-09
MYH9	8.26117e-11	3.70505	2.11465e-09
NBEAL1	8.42487e-11	4.48561	2.15349e-09
COL4A4	8.47638e-11	3.4757	2.16358e-09
MYOF	8.50073e-11	3.98874	2.16672e-09
ZEB1	8.53896e-11	4.07282	2.17339e-09
ASMTL	8.8568e-11	6.87361	2.2511e-09
KRT28	8.87576e-11	5.89964	2.25274e-09
ZNF607	8.87576e-11	5.89964	2.24957e-09
PBRM1	9.09254e-11	4.59441	2.30127e-09
WDR90	9.09254e-11	4.59441	2.29804e-09
AP3D1	9.09261e-11	5.41899	2.29483e-09
LATS2	9.09261e-11	5.41899	2.29162e-09
PCDHGB1	9.12007e-11	4.35548	2.29532e-09
DYX1C1	9.21494e-11	9.08708	2.31596e-09
FPGS	9.21494e-11	9.08708	2.31273e-09
ALS2CR11	9.31193e-11	6.16488	2.33382e-09
HSPH1	9.31193e-11	6.16488	2.33057e-09
PNISR	9.31193e-11	6.16488	2.32734e-09
MYH15	9.46375e-11	3.51333	2.362e-09
NBEAL2	9.61617e-11	4.2404	2.39672e-09
ARHGAP35	9.91451e-11	3.96405	2.46766e-09
ARHGAP6	9.9238e-11	4.85725	2.46656e-09
CECR2	9.9238e-11	4.85725	2.46316e-09
MON2	9.96929e-11	5.01762	2.47104e-09
XIRP1	1.01627e-10	3.74061	2.5155e-09
PDE6A	1.03084e-10	5.60373	2.54807e-09
MRE11A	1.06661e-10	7.21186	2.63287e-09
NFASC	1.0772e-10	3.49708	2.65537e-09
CIC	1.08346e-10	4.32266	2.66715e-09
ASB15	1.13421e-10	5.81858	2.78826e-09
BRWD1	1.13594e-10	4.21015	2.7887e-09
CLMN	1.13669e-10	5.35568	2.78675e-09
GEMIN5	1.13669e-10	5.35568	2.78296e-09
SOS2	1.13669e-10	5.35568	2.77918e-09
TAF2	1.13669e-10	5.35568	2.77541e-09
DPP6	1.15504e-10	3.93966	2.8164e-09
KNDC1	1.15504e-10	3.93966	2.81259e-09
OR4K2	1.16237e-10	4.67524	2.8266e-09
KCNB2	1.16654e-10	3.26011	2.8329e-09
ALPK3	1.17006e-10	4.02031	2.83763e-09
TRPC5	1.17006e-10	4.02031	2.83381e-09
FAM161A	1.1813e-10	6.74943	2.8572e-09
SPAG5	1.1813e-10	6.74943	2.85336e-09
EHBP1	1.20061e-10	5.14643	2.89611e-09
GABRB3	1.20228e-10	4.4145	2.89625e-09
C14orf37	1.20422e-10	6.07283	2.89705e-09
FAM214A	1.20422e-10	6.07283	2.89318e-09
ABCC10	1.22307e-10	4.96748	2.93454e-09
DDC	1.22465e-10	6.37777	2.93444e-09
PLCE1	1.2252e-10	3.48097	2.93184e-09
SLIT3	1.2252e-10	3.48097	2.92795e-09
RDX	1.22713e-10	7.62694	2.92868e-09
PLEC	1.27685e-10	2.92536	3.04331e-09
C9orf102	1.28114e-10	34.9038	3.04948e-09
MLH3	1.2998e-10	5.53371	3.0898e-09
PPP2R3A	1.2998e-10	5.53371	3.08573e-09
TTC7B	1.2998e-10	5.53371	3.08166e-09
HECTD1	1.34002e-10	4.18032	3.17284e-09
PHF3	1.34002e-10	4.18032	3.16868e-09
USP30	1.34402e-10	8.82572	3.17397e-09
ABCA12	1.37037e-10	3.12395	3.23195e-09
PTPRD	1.40329e-10	3.02134	3.30526e-09
NCOA6	1.40509e-10	3.41424	3.30517e-09
PCNXL2	1.40509e-10	3.41424	3.30085e-09
IQSEC1	1.41707e-10	5.29376	3.32466e-09
POSTN	1.43279e-10	4.37976	3.35718e-09
FAM49A	1.44339e-10	7.06905	3.3776e-09
ZNF354A	1.44339e-10	7.06905	3.37321e-09
ZNF649	1.44339e-10	7.06905	3.36884e-09
CSRP2BP	1.44434e-10	5.73967	3.36669e-09
TXNDC2	1.44434e-10	5.73967	3.36233e-09
ADAM22	1.46793e-10	4.76556	3.41283e-09
FAM129A	1.46793e-10	4.76556	3.40843e-09
INO80	1.46793e-10	4.76556	3.40404e-09
NUP153	1.48218e-10	5.09112	3.43267e-09
PLCB3	1.48218e-10	5.09112	3.42826e-09
BBS9	1.49712e-10	4.91665	3.45836e-09
CLASP1	1.49712e-10	4.91665	3.45393e-09
EXOC4	1.49712e-10	4.91665	3.44951e-09
UGT3A2	1.49712e-10	4.91665	3.4451e-09
EIF4G3	1.52236e-10	4.25844	3.49871e-09
FAM208B	1.52236e-10	4.25844	3.49424e-09
SEC16A	1.52236e-10	4.25844	3.48979e-09
SFMBT2	1.52236e-10	4.25844	3.48535e-09
CYLD	1.55122e-10	5.98344	3.54692e-09
ZNF675	1.55122e-10	5.98344	3.54241e-09
FGD4	1.56755e-10	6.62977	3.57516e-09
NBN	1.56755e-10	6.62977	3.57063e-09
PPP4R1	1.56755e-10	6.62977	3.56612e-09
CORIN	1.57092e-10	4.48006	3.56929e-09
ERN2	1.57092e-10	4.48006	3.56479e-09
CNNM2	1.59903e-10	6.2751	3.624e-09
EPB41	1.59903e-10	6.2751	3.61944e-09
OR7D2	1.59903e-10	6.2751	3.61489e-09
MYPN	1.60227e-10	4.05503	3.61766e-09
SYTL2	1.60227e-10	4.05503	3.61313e-09
OR51A4	1.63391e-10	5.4653	3.67989e-09
TNS4	1.63391e-10	5.4653	3.67529e-09
PCDHA12	1.6434e-10	3.60957	3.692e-09
PTPRN2	1.6531e-10	3.73741	3.70917e-09
USH2A	1.66377e-10	2.46515	3.72847e-09
PEAK1	1.69022e-10	4.59315	3.78302e-09
PLCZ1	1.69022e-10	4.59315	3.77832e-09
PTPRG	1.69022e-10	4.59315	3.77363e-09
PTPRU	1.70483e-10	4.34555	3.80153e-09
C11orf88	1.74305e-10	11.72	3.88195e-09
KCTD19	1.7618e-10	5.23318	3.91885e-09
ZNF493	1.7618e-10	5.23318	3.91401e-09
TPTE	1.76829e-10	3.17715	3.92359e-09
THSD7B	1.76829e-10	3.17715	3.91876e-09
DSG3	1.81426e-10	3.86819	4.0157e-09
GPR115	1.82532e-10	5.03693	4.03521e-09
MAST2	1.82532e-10	5.03693	4.03026e-09
ZCCHC11	1.82852e-10	4.86802	4.03238e-09
GPR64	1.83302e-10	5.66285	4.03736e-09
NEDD4	1.83302e-10	5.66285	4.03243e-09
DSEL	1.85723e-10	4.12188	4.08068e-09
WNK2	1.85723e-10	4.12188	4.07571e-09
NLRP1	1.86018e-10	3.94396	4.07722e-09
KAT6A	1.876e-10	4.02808	4.10689e-09
PCDHB1	1.876e-10	4.02808	4.1019e-09
ITSN2	1.87858e-10	4.44317	4.10255e-09
TUBGCP6	1.87858e-10	4.44317	4.09758e-09
BMX	1.94193e-10	6.93168	4.23064e-09
DDX1	1.94193e-10	6.93168	4.22552e-09
FERMT2	1.94193e-10	6.93168	4.22042e-09
HLTF	1.94193e-10	6.93168	4.21533e-09
ZNF546	1.94193e-10	6.93168	4.21025e-09
ZNF678	1.94193e-10	6.93168	4.20518e-09
NIPBL	1.95792e-10	3.52821	4.2347e-09
SCN10A	1.98578e-10	3.03657	4.28981e-09
NUP107	1.99061e-10	5.89661	4.29509e-09
PDE4A	1.99061e-10	5.89661	4.28994e-09
TUBGCP5	1.99061e-10	5.89661	4.28481e-09
ITIH2	2.03256e-10	4.55314	4.36989e-09
UBR2	2.03256e-10	4.55314	4.36467e-09
PTPRZ1	2.03772e-10	3.36947	4.37054e-09
ABCC8	2.04126e-10	3.64099	4.37292e-09
ATP10B	2.04126e-10	3.64099	4.36772e-09
KIF26B	2.04126e-10	3.64099	4.36253e-09
HKDC1	2.04778e-10	5.39668	4.37127e-09
NOX5	2.04778e-10	5.39668	4.36609e-09
SMG6	2.04778e-10	5.39668	4.36092e-09
EIF3B	2.07885e-10	6.17564	4.42185e-09
MYO1E	2.07885e-10	6.17564	4.41663e-09
ZNF780A	2.07885e-10	6.17564	4.41142e-09
PCDHGA1	2.10438e-10	3.84491	4.46035e-09
LAMC3	2.12671e-10	4.19604	4.50238e-09
GRM4	2.15385e-10	4.67781	4.55447e-09
ITGB8	2.18455e-10	5.17391	4.61396e-09
ERBB2	2.1938e-10	4.00147	4.62807e-09
KIAA2022	2.22604e-10	3.27012	4.69058e-09
AGAP1	2.22843e-10	4.82008	4.69012e-09
CEP152	2.22843e-10	4.82008	4.68464e-09
MLL4	2.22843e-10	4.82008	4.67917e-09
ZNF831	2.23412e-10	3.00354	4.68566e-09
HNF4A	2.24251e-10	4.98438	4.69778e-09
TBC1D4	2.24251e-10	4.98438	4.69231e-09
LIPH	2.31118e-10	7.29987	4.8304e-09
PELP1	2.3186e-10	5.58827	4.84027e-09
C12orf36	2.35781e-10	10.1751	4.91644e-09
CCNL1	2.35781e-10	10.1751	4.91075e-09
ADCY8	2.39041e-10	3.09634	4.97288e-09
KALRN	2.41061e-10	3.0166	5.00911e-09
CHGB	2.43984e-10	4.51381	5.06401e-09
PARP14	2.43984e-10	4.51381	5.05818e-09
COL19A1	2.45753e-10	3.55496	5.08897e-09
CSMD1	2.46469e-10	2.50783	5.09795e-09
IQGAP2	2.50832e-10	4.16551	5.18223e-09
OR4M2	2.50832e-10	4.16551	5.17629e-09
DHX29	2.54498e-10	5.81223	5.24592e-09
OR4C11	2.54498e-10	5.81223	5.23991e-09
SLK	2.54498e-10	5.81223	5.23393e-09
C11orf63	2.55896e-10	5.3314	5.25667e-09
BCAR3	2.59801e-10	6.79946	5.33081e-09
ICK	2.59801e-10	6.79946	5.32474e-09
RIC3	2.59801e-10	6.79946	5.31868e-09
ERBB4	2.60082e-10	3.17332	5.31838e-09
SNAP25	2.61613e-10	7.75762	5.34361e-09
TRPA1	2.68385e-10	3.73469	5.47572e-09
TUBGCP3	2.69129e-10	6.07924	5.48468e-09
SLCO1A2	2.70166e-10	5.11592	5.49959e-09
CTAGE1	2.70998e-10	4.77278	5.51029e-09
SPAM1	2.70998e-10	4.77278	5.50407e-09
TRPM7	2.70998e-10	4.77278	5.49786e-09
SLC25A25	2.71e-10	9.11584	5.49172e-09
CYP19A1	2.7197e-10	6.4021	5.50518e-09
MTHFD1L	2.7197e-10	6.4021	5.49899e-09
ARHGAP20	2.74855e-10	4.93147	5.55109e-09
F5	2.8056e-10	3.53711	5.65994e-09
COL12A1	2.80665e-10	3.07474	5.65573e-09
SPTBN1	2.8222e-10	3.79917	5.68071e-09
SPTBN2	2.8222e-10	3.79917	5.67436e-09
PDE3A	2.89568e-10	3.65525	5.81559e-09
ADAR	2.92329e-10	5.51578	5.86451e-09
ARHGAP28	2.92329e-10	5.51578	5.85798e-09
NUP188	2.92354e-10	4.47514	5.85197e-09
WSCD2	2.92354e-10	4.47514	5.84546e-09
MBD5	2.92691e-10	3.87036	5.84569e-09
ADCY5	2.95428e-10	4.1354	5.89382e-09
ENPEP	2.95428e-10	4.1354	5.8873e-09
MED13	2.98913e-10	3.94927	5.95016e-09
ABCA7	3.00058e-10	4.03712	5.96635e-09
PHLDB2	3.00058e-10	4.03712	5.95976e-09
RPGRIP1	3.13563e-10	4.59284	6.22113e-09
FES	3.14085e-10	7.14642	6.22463e-09
PLA2G7	3.14085e-10	7.14642	6.21778e-09
ZNF732	3.14085e-10	7.14642	6.21095e-09
PFAS	3.18857e-10	5.26761	6.29838e-09
IKBKB	3.24194e-10	5.73019	6.39679e-09
KIAA1033	3.24194e-10	5.73019	6.38978e-09
LARS	3.24194e-10	5.73019	6.38279e-09
MYO15A	3.25391e-10	3.14931	6.39935e-09
UNC13B	3.28866e-10	4.72747	6.46063e-09
C3	3.32356e-10	3.63545	6.52207e-09
ATP2B1	3.33261e-10	5.05917	6.53272e-09
PHACTR1	3.33261e-10	5.05917	6.52561e-09
KIF21B	3.33618e-10	3.40649	6.52549e-09
ZNF638	3.36533e-10	4.21374	6.57536e-09
KSR2	3.39667e-10	3.84641	6.62939e-09
DPYSL4	3.4699e-10	5.98576	6.76499e-09
EXOC1	3.4699e-10	5.98576	6.75767e-09
KDM4A	3.4699e-10	5.98576	6.75037e-09
LIG3	3.4699e-10	5.98576	6.74308e-09
TRPV3	3.4699e-10	5.98576	6.7358e-09
ZNF300	3.4699e-10	5.98576	6.72854e-09
CLCN1	3.47475e-10	4.10571	6.73069e-09
MEFV	3.47475e-10	4.10571	6.72346e-09
CILP	3.49701e-10	4.4371	6.75927e-09
GOLGA4	3.49701e-10	4.4371	6.75201e-09
CASC1	3.55702e-10	6.29396	6.86051e-09
ME1	3.55702e-10	6.29396	6.85316e-09
SPATA5	3.55702e-10	6.29396	6.84583e-09
STEAP4	3.55702e-10	6.29396	6.83852e-09
TGFBI	3.55702e-10	6.29396	6.83122e-09
GRIK2	3.56054e-10	3.69256	6.83069e-09
SIRPD	3.5822e-10	9.80981	6.86494e-09
FAM122A	3.58225e-10	17.2934	6.85773e-09
FBN1	3.65653e-10	3.25578	6.99248e-09
CERKL	3.67401e-10	5.44321	7.01844e-09
NDNF	3.67401e-10	5.44321	7.011e-09
SLCO2A1	3.67401e-10	5.44321	7.00357e-09
PCDH12	3.77257e-10	4.55148	7.18384e-09
ATP1A3	3.77907e-10	4.30132	7.18862e-09
ERCC6	3.77907e-10	4.30132	7.18103e-09
KCND2	3.93748e-10	3.82275	7.47416e-09
GRIN2A	3.95065e-10	2.99889	7.49125e-09
SLC26A1	3.95921e-10	8.83789	7.49958e-09
ZDHHC15	3.95921e-10	8.83789	7.49169e-09
NUAK1	3.96192e-10	5.20525	7.48895e-09
MMRN1	3.97418e-10	4.182	7.50423e-09
PPL	3.97418e-10	4.182	7.49637e-09
RBBP6	3.97418e-10	4.182	7.48852e-09
SYCP1	3.97418e-10	4.182	7.48068e-09
OLFML2B	3.98265e-10	4.68166	7.4888e-09
PARD3B	4.08137e-10	4.07643	7.66642e-09
C10orf12	4.10057e-10	4.83093	7.69445e-09
CYP4F11	4.10057e-10	4.83093	7.68644e-09
FAM13C	4.10057e-10	4.83093	7.67844e-09
SLC6A1	4.10058e-10	5.00392	7.67047e-09
TLE4	4.10058e-10	5.00392	7.6625e-09
OTOGL	4.11037e-10	3.2423	7.67284e-09
MYOM2	4.15408e-10	3.48456	7.7464e-09
PCSK5	4.15408e-10	3.48456	7.73838e-09
BTAF1	4.17577e-10	4.39969	7.77073e-09
NAV3	4.2279e-10	2.84676	7.85961e-09
ADAM17	4.24183e-10	6.99918	7.87737e-09
KATNAL2	4.24183e-10	6.99918	7.86925e-09
LBR	4.24183e-10	6.99918	7.86115e-09
HIVEP3	4.26673e-10	3.32723	7.89916e-09
CEP350	4.34901e-10	3.73249	8.04321e-09
SETD2	4.34901e-10	3.73249	8.03495e-09
CEP135	4.45595e-10	5.89508	8.22408e-09
GANAB	4.45595e-10	5.89508	8.21566e-09
MORC3	4.45595e-10	5.89508	8.20725e-09
RAPGEF5	4.45595e-10	5.89508	8.19886e-09
SLC44A2	4.45595e-10	5.89508	8.19048e-09
ZNF418	4.45595e-10	5.89508	8.18212e-09
MYH1	4.45978e-10	2.94727	8.18082e-09
JAKMIP1	4.48269e-10	4.26722	8.21445e-09
ZNF646	4.48269e-10	4.26722	8.2061e-09
STARD13	4.53041e-10	4.51084	8.28503e-09
CAMK1D	4.57538e-10	6.54951	8.35878e-09
CHRDL1	4.57538e-10	6.54951	8.3503e-09
MFN1	4.57538e-10	6.54951	8.34184e-09
PCBP3	4.57538e-10	6.54951	8.3334e-09
SLC16A9	4.57538e-10	6.54951	8.32497e-09
GPR128	4.60319e-10	5.37419	8.3671e-09
HHIP	4.60319e-10	5.37419	8.35866e-09
ITIH4	4.63096e-10	6.18937	8.40062e-09
KRT25	4.63096e-10	6.18937	8.39216e-09
POLN	4.63096e-10	6.18937	8.38372e-09
ZFP2	4.63096e-10	6.18937	8.37529e-09
RGS12	4.68638e-10	4.15071	8.46702e-09
ZFYVE26	4.71203e-10	3.87339	8.50482e-09
C1orf173	4.71563e-10	2.90168	8.50278e-09
COL4A1	4.72707e-10	3.46737	8.51487e-09
FLG2	4.77475e-10	2.93794	8.59215e-09
TRIP12	4.78747e-10	4.04755	8.60644e-09
SIN3A	4.81328e-10	4.63722	8.64421e-09
TET2	4.81328e-10	4.63722	8.6356e-09
CACNA1G	4.81445e-10	3.41123	8.62909e-09
KCNH5	4.81445e-10	3.41123	8.6205e-09
ATP8A1	4.97781e-10	4.36289	8.90414e-09
MYBPC1	4.97781e-10	4.36289	8.8953e-09
ANKRD34B	4.98245e-10	7.40242	8.89475e-09
BRS3	4.98245e-10	7.40242	8.88594e-09
LRRC1	4.98245e-10	7.40242	8.87714e-09
MRGPRX1	4.99172e-10	4.78172	8.88486e-09
USP28	4.99172e-10	4.78172	8.87608e-09
HECW1	4.99764e-10	3.17914	8.87784e-09
ATP6V0A4	5.03306e-10	4.94874	8.93194e-09
DAAM2	5.03306e-10	4.94874	8.92314e-09
OR10AG1	5.03306e-10	4.94874	8.91436e-09
DPP4	5.20558e-10	5.57314	9.21085e-09
SUN1	5.20558e-10	5.57314	9.2018e-09
ITGA8	5.22177e-10	3.51082	9.22138e-09
SDK2	5.22177e-10	3.51082	9.21234e-09
DSCAML1	5.34126e-10	3.13321	9.4139e-09
GCN1L1	5.40153e-10	3.63025	9.51081e-09
DENND3	5.43048e-10	4.47089	9.55245e-09
EGF	5.43048e-10	4.47089	9.54312e-09
RAPGEF2	5.43048e-10	4.47089	9.53381e-09
PPP1R3A	5.47495e-10	3.34449	9.60251e-09
PRKDC	5.47495e-10	3.34449	9.59316e-09
CAMKK1	5.53668e-10	7.91137	9.69189e-09
POMT2	5.53668e-10	7.91137	9.68247e-09
SLITRK4	5.58809e-10	3.92922	9.76289e-09
MYOM3	5.60829e-10	4.01907	9.78867e-09
SI	5.62783e-10	2.81436	9.81326e-09
CD84	5.69435e-10	6.85777	9.91963e-09
N4BP2L2	5.69998e-10	5.80706	9.91984e-09
RHPN2	5.69998e-10	5.80706	9.91026e-09
CPNE7	5.72421e-10	8.57629	9.94277e-09
P2RY14	5.72421e-10	8.57629	9.93318e-09
ZNF277	5.72421e-10	8.57629	9.92361e-09
DAAM1	5.74986e-10	5.3068	9.9585e-09
LRGUK	5.74986e-10	5.3068	9.94893e-09
SLC30A8	5.74986e-10	5.3068	9.93937e-09
ADH1C	5.74986e-10	5.3068	9.92983e-09
DMD	5.77614e-10	2.73092	9.96564e-09
CNGA2	5.80551e-10	4.59359	1.00067e-08
RASGRF2	5.92397e-10	4.32668	1.02011e-08
MYH8	5.95526e-10	3.02547	1.02452e-08
ATP1A1	6.0025e-10	6.08816	1.03166e-08
CYP4X1	6.0025e-10	6.08816	1.03068e-08
FER	6.0025e-10	6.08816	1.0297e-08
PTGS2	6.0025e-10	6.08816	1.02871e-08
SYN3	6.0025e-10	6.08816	1.02774e-08
PCLO	6.05492e-10	2.37858	1.03572e-08
ARAP1	6.0632e-10	4.73456	1.03616e-08
GCNT2	6.06681e-10	5.0847	1.03579e-08
USP36	6.06681e-10	5.0847	1.03481e-08
ZNF585B	6.06681e-10	5.0847	1.03383e-08
ATP13A5	6.09393e-10	3.75341	1.03747e-08
TSKS	6.16262e-10	4.89589	1.04817e-08
TTI1	6.16262e-10	4.89589	1.04718e-08
ZC3H18	6.16262e-10	4.89589	1.04619e-08
HECW2	6.19485e-10	3.61019	1.05067e-08
ZFAT	6.27811e-10	4.20058	1.06379e-08
SCN11A	6.45467e-10	3.12564	1.09268e-08
TACC2	6.52312e-10	3.18943	1.10323e-08
KMT2C	6.53283e-10	3.01488	1.10383e-08
DIP2C	6.56125e-10	3.99097	1.1076e-08
HYAL4	6.5627e-10	5.49798	1.1068e-08
MYO1G	6.5627e-10	5.49798	1.10577e-08
CACNA1A	6.73639e-10	3.22773	1.13397e-08
ADAMTS20	6.76873e-10	3.11392	1.13835e-08
ANXA13	6.80353e-10	7.2366	1.14313e-08
SPZ1	6.80353e-10	7.2366	1.14207e-08
CNTNAP4	6.93237e-10	3.41677	1.16261e-08
HTT	6.93237e-10	3.41677	1.16153e-08
DOCK5	6.98849e-10	4.55076	1.16984e-08
FLT1	7.03398e-10	3.73083	1.17636e-08
KCNH1	7.03398e-10	3.73083	1.17527e-08
CNTLN	7.03835e-10	4.29106	1.17491e-08
SLC9A2	7.03835e-10	4.29106	1.17382e-08
ANK2	7.15404e-10	2.72771	1.19201e-08
B4GALNT3	7.16086e-10	5.241	1.19204e-08
UBE3C	7.16086e-10	5.241	1.19094e-08
AGXT2	7.26372e-10	5.72159	1.20693e-08
MPRIP	7.26372e-10	5.72159	1.20582e-08
RASA2	7.26372e-10	5.72159	1.20471e-08
BAZ2A	7.34879e-10	4.68693	1.21769e-08
MEP1A	7.34879e-10	4.68693	1.21657e-08
ARHGAP39	7.47741e-10	5.02643	1.23673e-08
PIK3R5	7.47741e-10	5.02643	1.23559e-08
PCSK1	7.52775e-10	4.84386	1.24277e-08
PGBD1	7.52775e-10	4.84386	1.24163e-08
TF	7.52775e-10	4.84386	1.24049e-08
CHD9	7.56999e-10	3.87734	1.24631e-08
KEL	7.56999e-10	3.87734	1.24517e-08
TAP2	7.59989e-10	6.72188	1.24895e-08
ADAMTS2	7.63222e-10	3.64619	1.25312e-08
PICALM	7.72015e-10	7.71195	1.2664e-08
TUSC3	7.7468e-10	5.99016	1.26961e-08
BAI2	7.76056e-10	4.39304	1.27071e-08
SLC4A8	7.76056e-10	4.39304	1.26956e-08
FKBP9	7.89437e-10	6.31683	1.29027e-08
TNIP3	7.89437e-10	6.31683	1.2891e-08
BPTF	8.12554e-10	3.57069	1.32565e-08
MYOCD	8.12554e-10	3.57069	1.32445e-08
FAM217A	8.19418e-10	8.32962	1.33443e-08
IRF2BP1	8.19418e-10	8.32962	1.33322e-08
MTF2	8.19418e-10	8.32962	1.33202e-08
UNC5CL	8.19418e-10	8.32962	1.33081e-08
ENOX1	8.24637e-10	5.42289	1.33808e-08
SAMD3	8.24637e-10	5.42289	1.33688e-08
ZNF470	8.24637e-10	5.42289	1.33567e-08
MTTP	8.39622e-10	4.50869	1.35872e-08
SETDB1	8.39622e-10	4.50869	1.3575e-08
DNAH9	8.46329e-10	2.58914	1.36712e-08
LOC100287226	8.47107e-10	19.0888	1.36715e-08
COL4A2	8.5073e-10	3.77649	1.37176e-08
SAGE1	8.7396e-10	4.13594	1.40796e-08
NYAP2	8.79495e-10	3.85189	1.41561e-08
AKAP4	8.8881e-10	4.64077	1.42932e-08
DSG2	8.8881e-10	4.64077	1.42805e-08
NUP210L	8.94585e-10	3.93591	1.43604e-08
CHD5	8.94964e-10	3.33202	1.43537e-08
ROBO2	9.16493e-10	3.15082	1.46859e-08
SOGA3	9.17382e-10	4.79258	1.46871e-08
DZIP1	9.19209e-10	4.96875	1.47033e-08
SV2C	9.19209e-10	4.96875	1.46902e-08
ANKS1A	9.2223e-10	5.63856	1.47254e-08
CLSPN	9.2223e-10	5.63856	1.47123e-08
STAT1	9.2223e-10	5.63856	1.46993e-08
ZNF454	9.2223e-10	5.63856	1.46863e-08
CCDC36	9.22805e-10	7.07791	1.46825e-08
DOCK10	9.34225e-10	3.68563	1.4851e-08
SCN9A	9.52296e-10	3.18737	1.51249e-08
FLNC	9.56896e-10	2.97335	1.51846e-08
ATR	9.69294e-10	3.48414	1.53678e-08
VWF	9.80923e-10	3.22694	1.55385e-08
BCORL1	9.83398e-10	3.75299	1.5564e-08
CABIN1	9.8873e-10	4.22149	1.56346e-08
JAG1	9.8873e-10	4.22149	1.56209e-08
OPHN1	9.95615e-10	5.89522	1.57159e-08
ZFYVE20	9.95615e-10	5.89522	1.57021e-08
WHSC1	1.00683e-09	4.46739	1.5865e-08
DCN	1.00862e-09	6.59135	1.58793e-08
DDX58	1.00862e-09	6.59135	1.58654e-08
JMY	1.00862e-09	6.59135	1.58516e-08
SMTNL1	1.00862e-09	6.59135	1.58377e-08
TRAM1L1	1.00862e-09	6.59135	1.58239e-08
TTLL9	1.00862e-09	6.59135	1.58102e-08
KIAA1244	1.02061e-09	3.82677	1.59842e-08
LYST	1.02527e-09	3.13815	1.60432e-08
KIAA1549L	1.02887e-09	4.10433	1.60855e-08
DDX18	1.02942e-09	6.20651	1.60802e-08
OR52A1	1.02942e-09	6.20651	1.60663e-08
CCDC33	1.03286e-09	5.35147	1.6106e-08
FMO2	1.03286e-09	5.35147	1.60921e-08
LRRC15	1.03286e-09	5.35147	1.60782e-08
PDZD8	1.03286e-09	5.35147	1.60643e-08
ZSCAN20	1.03286e-09	5.35147	1.60504e-08
DIXDC1	1.04233e-09	9.90946	1.61835e-08
HCFC1	1.04259e-09	3.90892	1.61736e-08
VWA3B	1.04259e-09	3.90892	1.61597e-08
TMEM200A	1.04622e-09	4.00087	1.6202e-08
EGFR	1.06192e-09	3.53202	1.64309e-08
BCKDHA	1.06801e-09	7.52265	1.65111e-08
CEACAM7	1.06801e-09	7.52265	1.64969e-08
GABRD	1.06801e-09	7.52265	1.64827e-08
GTPBP1	1.06801e-09	7.52265	1.64686e-08
ZNF274	1.06801e-09	7.52265	1.64545e-08
COL7A1	1.08055e-09	3.09742	1.66334e-08
EDNRB	1.10107e-09	5.11399	1.69348e-08
LMTK3	1.10107e-09	5.11399	1.69204e-08
SLC26A4	1.10107e-09	5.11399	1.69059e-08
TRAPPC10	1.10107e-09	5.11399	1.68915e-08
PTPRC	1.10374e-09	3.46607	1.69181e-08
TRPM2	1.10374e-09	3.46607	1.69037e-08
CDH23	1.10377e-09	3.03418	1.68897e-08
ADAM21	1.11542e-09	4.74342	1.70535e-08
CD22	1.11542e-09	4.74342	1.7039e-08
SEL1L3	1.11542e-09	4.74342	1.70246e-08
TPP2	1.11542e-09	4.74342	1.70101e-08
MEGF6	1.12712e-09	4.9135	1.71741e-08
SSFA2	1.12712e-09	4.9135	1.71596e-08
ABCB1	1.14262e-09	3.35137	1.73808e-08
COL4A5	1.14262e-09	3.35137	1.73661e-08
AGBL4	1.16446e-09	8.85542	1.76831e-08
DCDC5	1.16446e-09	8.85542	1.76682e-08
RBPJ	1.16446e-09	8.85542	1.76533e-08
ZNF433	1.16446e-09	8.85542	1.76385e-08
HRG	1.16668e-09	5.55837	1.76572e-08
TGM1	1.16668e-09	5.55837	1.76424e-08
SEMA3E	1.16908e-09	4.18753	1.76639e-08
PRDM16	1.18299e-09	3.80196	1.7859e-08
CCDC147	1.20507e-09	4.42681	1.8177e-08
KCNV1	1.20507e-09	4.42681	1.81618e-08
LRRN1	1.20507e-09	4.42681	1.81466e-08
RPRD2	1.20507e-09	4.42681	1.81314e-08
DSC3	1.20947e-09	4.0732	1.81825e-08
RERE	1.20947e-09	4.0732	1.81673e-08
ZEB2	1.21357e-09	3.8823	1.82136e-08
OR1J4	1.24358e-09	6.92592	1.86486e-08
ADCY2	1.25579e-09	3.44817	1.88159e-08
SYNPO	1.27435e-09	5.8032	1.90781e-08
TRPS1	1.287e-09	3.28612	1.92515e-08
EPAS1	1.28959e-09	5.28181	1.92743e-08
OR51G1	1.28959e-09	5.28181	1.92583e-08
RASAL1	1.28959e-09	5.28181	1.92423e-08
SLC4A7	1.28959e-09	5.28181	1.92264e-08
EIF2AK4	1.29209e-09	4.55106	1.92476e-08
ROCK2	1.29209e-09	4.55106	1.92317e-08
AKAP11	1.30852e-09	4.28109	1.94601e-08
AQPEP	1.30852e-09	4.28109	1.94441e-08
CHAT	1.30852e-09	4.28109	1.9428e-08
EFCAB6	1.30976e-09	3.70683	1.94304e-08
KIAA1462	1.31869e-09	3.56442	1.95469e-08
PTPRK	1.31869e-09	3.56442	1.95308e-08
ECT2	1.33131e-09	6.46552	1.97015e-08
SLC9A7	1.33131e-09	6.46552	1.96853e-08
EML4	1.33609e-09	6.09993	1.97397e-08
PPFIBP2	1.33609e-09	6.09993	1.97235e-08
COL22A1	1.33706e-09	2.89174	1.97217e-08
CYP4A11	1.35315e-09	4.69377	1.99427e-08
FOXP1	1.35315e-09	4.69377	1.99264e-08
2021-03-10	1.35315e-09	4.69377	1.99101e-08
ZFYVE9	1.35315e-09	4.69377	1.98938e-08
CYP2C18	1.35959e-09	5.05268	1.99722e-08
IL31RA	1.35959e-09	5.05268	1.99559e-08
TINAG	1.35959e-09	5.05268	1.99396e-08
ABCA1	1.36963e-09	3.77745	2.00705e-08
CPNE4	1.37862e-09	4.85913	2.01858e-08
KIAA1199	1.38018e-09	4.15409	2.01922e-08
TRPC4	1.38285e-09	3.49414	2.02147e-08
SPTBN5	1.41908e-09	3.62096	2.07275e-08
NRXN3	1.42576e-09	3.22661	2.08083e-08
ADAMTSL1	1.42759e-09	3.43046	2.0818e-08
ATAD2	1.4289e-09	3.94383	2.08203e-08
INTS6	1.46635e-09	7.34229	2.13487e-08
ZNF839	1.46635e-09	7.34229	2.13315e-08
PHEX	1.47074e-09	5.48031	2.1378e-08
SYNPO2L	1.47074e-09	5.48031	2.13608e-08
TMC1	1.47074e-09	5.48031	2.13436e-08
DSCAM	1.49448e-09	2.68508	2.16706e-08
FAM5B	1.50912e-09	3.68333	2.18653e-08
DOCK2	1.51506e-09	3.03945	2.19336e-08
CACNA1E	1.52102e-09	2.62321	2.20022e-08
SSPO	1.52405e-09	2.74386	2.20283e-08
LTN1	1.55315e-09	4.50747	2.24309e-08
PTPRJ	1.55315e-09	4.50747	2.24129e-08
SH3TC2	1.55315e-09	4.50747	2.2395e-08
TMC3	1.55315e-09	4.50747	2.2377e-08
ZFHX4	1.55355e-09	2.41526	2.2365e-08
HOXB13	1.5693e-09	9.54065	2.25736e-08
VDR	1.5693e-09	9.54065	2.25556e-08
CAD	1.58392e-09	3.75326	2.27475e-08
TTC40	1.58392e-09	3.75326	2.27294e-08
NAP1L2	1.60518e-09	5.21386	2.30162e-08
PCDHA2	1.62155e-09	3.41291	2.32323e-08
CASK	1.62465e-09	5.71396	2.32583e-08
KRT9	1.62465e-09	5.71396	2.32398e-08
PLXNA2	1.62801e-09	3.59988	2.32693e-08
ANPEP	1.63793e-09	4.64574	2.33925e-08
ITGB2	1.63793e-09	4.64574	2.33739e-08
HEATR1	1.6382e-09	3.83008	2.33592e-08
PCDH19	1.6382e-09	3.83008	2.33407e-08
NAV2	1.64553e-09	3.3559	2.34267e-08
NOTCH4	1.64908e-09	3.30384	2.34586e-08
NAV1	1.66421e-09	4.01228	2.36552e-08
GOLGA1	1.66545e-09	6.78022	2.36541e-08
HAUS6	1.66545e-09	6.78022	2.36354e-08
SDAD1	1.66545e-09	6.78022	2.36168e-08
TCP11L2	1.66545e-09	6.78022	2.35982e-08
WLS	1.66545e-09	6.78022	2.35796e-08
STK31	1.66662e-09	3.9159	2.35777e-08
KIAA0196	1.67424e-09	4.99338	2.36668e-08
SLC9A3	1.67424e-09	4.99338	2.36483e-08
SUGP2	1.67424e-09	4.99338	2.36297e-08
SASH3	1.68561e-09	8.57705	2.37716e-08
CCDC73	1.71682e-09	4.34777	2.41928e-08
MCTP1	1.71682e-09	4.34777	2.41739e-08
CAGE1	1.72627e-09	5.9969	2.42879e-08
EHHADH	1.72627e-09	5.9969	2.4269e-08
MAN1A1	1.72627e-09	5.9969	2.425e-08
MUC13	1.72627e-09	5.9969	2.42311e-08
SORCS3	1.74338e-09	3.15873	2.44522e-08
FAM73A	1.74801e-09	6.34435	2.4498e-08
UBASH3B	1.74801e-09	6.34435	2.4479e-08
MGA	1.799e-09	3.19836	2.51734e-08
PAPPA	1.799e-09	3.19836	2.51538e-08
CACNA1F	1.82967e-09	3.72935	2.55629e-08
TRERF1	1.82967e-09	3.72935	2.5543e-08
MUSK	1.8381e-09	4.2095	2.56408e-08
PTPRH	1.8381e-09	4.2095	2.56209e-08
CD163	1.83905e-09	3.2414	2.56143e-08
PCSK2	1.84769e-09	5.40249	2.57148e-08
CUL7	1.86326e-09	4.46468	2.59114e-08
PNPLA7	1.86326e-09	4.46468	2.58914e-08
ZNF608	1.86326e-09	4.46468	2.58714e-08
CACNA2D1	1.86587e-09	3.57905	2.58877e-08
PCDHB4	1.86587e-09	3.57905	2.58677e-08
SEZ6L	1.86587e-09	3.57905	2.58478e-08
IDI2	1.87604e-09	21.7931	2.59687e-08
GOLGA3	1.91481e-09	4.08875	2.6485e-08
ZNFX1	1.91481e-09	4.08875	2.64647e-08
ALK	1.96779e-09	3.50536	2.71761e-08
CDH11	1.96779e-09	3.50536	2.71552e-08
CCDC164	1.96872e-09	10.4685	2.71472e-08
GRIK5	1.97833e-09	4.59867	2.72588e-08
SLC15A2	1.97833e-09	4.59867	2.7238e-08
USP32	1.97833e-09	4.59867	2.72172e-08
MSL3	1.99868e-09	7.17021	2.74761e-08
SLC37A1	1.99868e-09	7.17021	2.74552e-08
STXBP2	1.99868e-09	7.17021	2.74342e-08
ZNF773	1.99868e-09	7.17021	2.74133e-08
PKD1L2	2.0415e-09	3.43876	2.79793e-08
OR2M2	2.04367e-09	4.30928	2.79876e-08
SH3TC1	2.04367e-09	4.30928	2.79664e-08
GAPVD1	2.04749e-09	4.75286	2.79975e-08
VRTN	2.04749e-09	4.75286	2.79762e-08
NUP160	2.05618e-09	4.93397	2.80736e-08
TRIM55	2.05618e-09	4.93397	2.80523e-08
ZFP42	2.05618e-09	4.93397	2.8031e-08
HERC5	2.06326e-09	5.62749	2.81062e-08
STOX1	2.06326e-09	5.62749	2.80849e-08
STOX2	2.06326e-09	5.62749	2.80637e-08
TUB	2.06326e-09	5.62749	2.80425e-08
NLRP8	2.10531e-09	3.32319	2.85924e-08
CRB1	2.12845e-09	2.99451	2.88849e-08
ABCA8	2.1364e-09	3.55844	2.8971e-08
TMC2	2.17318e-09	4.17458	2.94475e-08
EFHD1	2.18059e-09	13.8276	2.95257e-08
FAM209A	2.18059e-09	13.8276	2.95035e-08
MED13L	2.20078e-09	3.77921	2.97543e-08
CERS3	2.21702e-09	6.64061	2.99514e-08
EML6	2.21702e-09	6.64061	2.99289e-08
MAS1L	2.21702e-09	6.64061	2.99065e-08
QRFPR	2.21702e-09	6.64061	2.98841e-08
ARNT2	2.22058e-09	5.89725	2.99096e-08
DRD1	2.22058e-09	5.89725	2.98873e-08
OR51I1	2.22058e-09	5.89725	2.98649e-08
SKOR1	2.22058e-09	5.89725	2.98426e-08
UGT2B28	2.23093e-09	4.42268	2.99593e-08
RBP3	2.24455e-09	3.48609	3.01198e-08
BNC2	2.2503e-09	4.05682	3.01745e-08
NINL	2.2503e-09	4.05682	3.0152e-08
RLF	2.2503e-09	4.05682	3.01296e-08
ASCC3	2.25851e-09	3.86118	3.0217e-08
CHRM2	2.25851e-09	3.86118	3.01946e-08
ADRB2	2.27461e-09	7.66467	3.03872e-08
CASP1	2.27461e-09	7.66467	3.03646e-08
SRPX2	2.27461e-09	7.66467	3.03421e-08
LAMB2	2.27716e-09	3.95311	3.03537e-08
ACE2	2.28345e-09	6.22759	3.0415e-08
CYP24A1	2.28345e-09	6.22759	3.03925e-08
TAF7L	2.28345e-09	6.22759	3.037e-08
ZFAND4	2.28345e-09	6.22759	3.03476e-08
EHBP1L1	2.31348e-09	5.32848	3.0724e-08
GLYATL1	2.31348e-09	5.32848	3.07013e-08
HEPACAM2	2.31348e-09	5.32848	3.06787e-08
RANBP2	2.32058e-09	3.42067	3.07502e-08
KPNA5	2.33132e-09	9.1982	3.08698e-08
NPTX1	2.33132e-09	9.1982	3.08471e-08
SPOCK2	2.33132e-09	9.1982	3.08244e-08
EPB41L2	2.38437e-09	4.55251	3.15028e-08
GCC2	2.38437e-09	4.55251	3.14797e-08
PPP4R4	2.38437e-09	4.55251	3.14566e-08
SATB1	2.38437e-09	4.55251	3.14335e-08
IQCB1	2.41435e-09	8.31553	3.18055e-08
CLTCL1	2.42844e-09	4.27144	3.19676e-08
MCF2L2	2.42844e-09	4.27144	3.19443e-08
PPRC1	2.42844e-09	4.27144	3.19209e-08
PLXNA1	2.4438e-09	3.53805	3.20995e-08
APAF1	2.46473e-09	5.08289	3.23507e-08
APLP1	2.46473e-09	5.08289	3.23271e-08
IKZF2	2.46473e-09	5.08289	3.23036e-08
SLTM	2.46473e-09	5.08289	3.22801e-08
ZP2	2.46473e-09	5.08289	3.22566e-08
MSH4	2.48637e-09	4.70238	3.25161e-08
NEUROD4	2.48637e-09	4.70238	3.24925e-08
IARS2	2.51864e-09	4.87703	3.28904e-08
CNGA3	2.56521e-09	4.14021	3.34742e-08
KAL1	2.61041e-09	5.54399	3.40393e-08
MPHOSPH9	2.61041e-09	5.54399	3.40147e-08
WIZ	2.61041e-09	5.54399	3.39901e-08
KIF13A	2.62416e-09	3.83437	3.41444e-08
SPG11	2.62416e-09	3.83437	3.41197e-08
TRPM1	2.63227e-09	3.59529	3.42005e-08
MAP1A	2.63556e-09	3.40274	3.42186e-08
ANO5	2.64067e-09	4.02538	3.42602e-08
CACNA2D4	2.64067e-09	4.02538	3.42355e-08
WDR33	2.64067e-09	4.02538	3.42109e-08
PCDH20	2.65825e-09	3.92416	3.44138e-08
TMEM132B	2.6623e-09	3.24242	3.44414e-08
DNMT3A	2.66603e-09	4.38145	3.44649e-08
PLXNA4	2.68219e-09	2.82857	3.46489e-08
ANO10	2.70528e-09	7.00588	3.49222e-08
GPX6	2.70528e-09	7.00588	3.48971e-08
INSRR	2.80168e-09	3.65856	3.61147e-08
ASTN1	2.80598e-09	2.96164	3.61443e-08
VNN2	2.8442e-09	5.80082	3.66104e-08
WEE2	2.8442e-09	5.80082	3.65842e-08
ZNF878	2.8442e-09	5.80082	3.65581e-08
RTL1	2.88065e-09	4.23425	3.70002e-08
USP40	2.88721e-09	5.25638	3.7058e-08
NR2E1	2.93416e-09	6.50633	3.76337e-08
COG7	2.96816e-09	6.115	3.80428e-08
DIEXF	2.96816e-09	6.115	3.80157e-08
DOK6	2.96816e-09	6.115	3.79887e-08
RBM14	2.96816e-09	6.115	3.79617e-08
LRRIQ1	2.99561e-09	3.2274	3.82855e-08
CDON	3.01234e-09	4.65231	3.8472e-08
PKP4	3.01234e-09	4.65231	3.84447e-08
F13A1	3.02317e-09	4.10639	3.85556e-08
LAMB3	3.02317e-09	4.10639	3.85283e-08
SYNJ1	3.02317e-09	4.10639	3.8501e-08
RNF38	3.02454e-09	10.0305	3.84912e-08
YSK4	3.02454e-09	10.0305	3.8464e-08
SCN4A	3.02897e-09	3.32757	3.84931e-08
INPP5F	3.04087e-09	5.02004	3.86172e-08
KSR1	3.04087e-09	5.02004	3.85899e-08
SFI1	3.04087e-09	5.02004	3.85627e-08
SLC6A11	3.04087e-09	5.02004	3.85356e-08
MSH6	3.07719e-09	4.82103	3.89684e-08
OR10X1	3.07719e-09	4.82103	3.8941e-08
SLC22A16	3.07719e-09	4.82103	3.89136e-08
CXorf22	3.09426e-09	3.99441	3.9102e-08
ADAMTS5	3.09894e-09	3.89562	3.91337e-08
ATP12A	3.09894e-09	3.89562	3.91062e-08
CDHR2	3.09894e-09	3.89562	3.90788e-08
CSTF2	3.14266e-09	7.467	3.96023e-08
SYCE1	3.14266e-09	7.467	3.95746e-08
PLCXD2	3.14266e-09	7.467	3.9547e-08
EXTL2	3.16828e-09	15.8969	3.98415e-08
DNMT1	3.17997e-09	4.34096	3.99606e-08
DZIP3	3.17997e-09	4.34096	3.99327e-08
GABRG2	3.17997e-09	4.34096	3.99049e-08
KCNH4	3.17997e-09	4.34096	3.98771e-08
GNAS	3.18857e-09	3.49795	3.99571e-08
CSPG4	3.22224e-09	3.63581	4.03509e-08
NPC1L1	3.22224e-09	3.63581	4.03228e-08
ARHGAP24	3.29054e-09	5.46095	4.11489e-08
PDE5A	3.29054e-09	5.46095	4.11204e-08
REST	3.29054e-09	5.46095	4.10918e-08
SLC17A2	3.29054e-09	5.46095	4.10633e-08
USP5	3.29054e-09	5.46095	4.10349e-08
ZNF180	3.29054e-09	5.46095	4.10064e-08
ZNF695	3.29054e-09	5.46095	4.09781e-08
PCDHA6	3.31319e-09	3.42947	4.12316e-08
CWH43	3.41121e-09	4.19769	4.24221e-08
UNC45B	3.41121e-09	4.19769	4.23928e-08
CCDC65	3.41992e-09	8.87936	4.24717e-08
KIF3A	3.42357e-09	8.06654	4.24877e-08
NET1	3.42357e-09	8.06654	4.24584e-08
RIOK3	3.42357e-09	8.06654	4.24292e-08
CEP164	3.44196e-09	4.46287	4.26277e-08
CYP4F2	3.44196e-09	4.46287	4.25983e-08
SLFN11	3.44196e-09	4.46287	4.25691e-08
KIAA1210	3.45525e-09	3.55277	4.27041e-08
STAG2	3.52944e-09	3.78181	4.35912e-08
TNIK	3.52944e-09	3.78181	4.35613e-08
C4BPB	3.58919e-09	11.2006	4.42683e-08
PSMB8	3.58919e-09	11.2006	4.42379e-08
EPS15L1	3.59172e-09	5.18612	4.42388e-08
MYT1	3.60791e-09	3.86747	4.44078e-08
MYBPC2	3.62055e-09	3.96389	4.45331e-08
PLXNB1	3.62055e-09	3.96389	4.45026e-08
RET	3.62055e-09	3.96389	4.44723e-08
SLIT1	3.62055e-09	3.96389	4.44419e-08
COPB1	3.6278e-09	5.70744	4.45005e-08
FBXL13	3.6278e-09	5.70744	4.44702e-08
HTR4	3.6278e-09	5.70744	4.44399e-08
OR5B3	3.6278e-09	5.70744	4.44097e-08
RBM44	3.6278e-09	5.70744	4.43795e-08
SERPING1	3.6278e-09	5.70744	4.43493e-08
SLC12A5	3.63706e-09	3.47823	4.44324e-08
ACRBP	3.63714e-09	6.8488	4.44032e-08
SCARA3	3.63714e-09	6.8488	4.43731e-08
SELPLG	3.63714e-09	6.8488	4.4343e-08
PTPRR	3.64129e-09	4.60326	4.43635e-08
DCAF6	3.74111e-09	4.95769	4.55489e-08
DNAI2	3.74111e-09	4.95769	4.55181e-08
TXNDC3	3.7515e-09	26.3327	4.56137e-08
APOC1	3.7515e-09	26.3327	4.55829e-08
BOC	3.78596e-09	4.30119	4.59705e-08
SP100	3.78596e-09	4.30119	4.59395e-08
CSGALNACT1	3.83972e-09	6.00636	4.65605e-08
LMOD2	3.83972e-09	6.00636	4.65292e-08
ZBTB11	3.83972e-09	6.00636	4.64979e-08
ZNF799	3.83972e-09	6.00636	4.64666e-08
SLC6A7	3.8615e-09	6.37731	4.66987e-08
TRIM22	3.8615e-09	6.37731	4.66673e-08
NLRP11	3.91665e-09	3.68045	4.73021e-08
SIGLEC1	3.95281e-09	3.53188	4.77068e-08
FAM179B	4.0327e-09	4.16173	4.86384e-08
FYB	4.0327e-09	4.16173	4.86058e-08
KIF6	4.0327e-09	4.16173	4.85732e-08
STAG1	4.0327e-09	4.16173	4.85407e-08
KIF21A	4.08571e-09	3.75606	4.9146e-08
CTCFL	4.12279e-09	4.41933	4.95589e-08
FARP1	4.12279e-09	4.41933	4.95258e-08
PABPC3	4.12279e-09	4.41933	4.94928e-08
SMARCC2	4.12279e-09	4.41933	4.94598e-08
VAV3	4.12279e-09	4.41933	4.94268e-08
ADAMTS18	4.12987e-09	3.14141	4.94787e-08
NOM1	4.13306e-09	5.38199	4.94839e-08
SERPINA9	4.13306e-09	5.38199	4.9451e-08
SWT1	4.13306e-09	5.38199	4.94182e-08
TAS1R1	4.13306e-09	5.38199	4.93853e-08
TLR2	4.13306e-09	5.38199	4.93526e-08
COL14A1	4.13893e-09	3.05945	4.93899e-08
COL11A1	4.14774e-09	2.61663	4.94623e-08
AHCTF1	4.19496e-09	3.83972	4.99922e-08
EPHA4	4.23036e-09	3.93383	5.03808e-08
WNK1	4.27646e-09	3.39264	5.0896e-08
RACGAP1	4.3077e-09	7.27907	5.12341e-08
TGFB2	4.3077e-09	7.27907	5.12002e-08
SAMD9L	4.34887e-09	3.33275	5.16554e-08
PC	4.39175e-09	4.55522	5.21303e-08
LPHN3	4.44376e-09	3.08986	5.27129e-08
CDCP1	4.45418e-09	5.11765	5.28017e-08
CES1	4.45418e-09	5.11765	5.2767e-08
FRMD7	4.45418e-09	5.11765	5.27322e-08
UGT2B7	4.45418e-09	5.11765	5.26976e-08
VAT1L	4.45418e-09	5.11765	5.26629e-08
WDR19	4.45418e-09	5.11765	5.26284e-08
NPHS1	4.51092e-09	3.65674	5.32638e-08
FBLN1	4.55898e-09	4.71298	5.3796e-08
C1GALT1C1	4.57512e-09	9.6275	5.3951e-08
FBXO5	4.57512e-09	9.6275	5.39157e-08
CDKL5	4.58989e-09	4.89792	5.40543e-08
SIRPG	4.58989e-09	4.89792	5.4019e-08
GALNTL5	4.60856e-09	5.61719	5.42033e-08
RBM12	4.60856e-09	5.61719	5.41679e-08
SERPINA12	4.60856e-09	5.61719	5.41325e-08
TDRD7	4.60856e-09	5.61719	5.40972e-08
TMCO3	4.60856e-09	5.61719	5.40619e-08
ZHX3	4.60856e-09	5.61719	5.40267e-08
NCOA3	4.72397e-09	3.73064	5.53436e-08
NRAP	4.72397e-09	3.73064	5.53076e-08
NDUFV3	4.80841e-09	7.83442	5.62597e-08
NRF1	4.80841e-09	7.83442	5.62231e-08
TMEM8B	4.80841e-09	7.83442	5.61866e-08
CHST9	4.85842e-09	6.69872	5.67341e-08
COBL	4.87122e-09	3.81235	5.68467e-08
ATP7B	4.90281e-09	4.00809	5.71783e-08
A1CF	4.92847e-09	4.37661	5.74403e-08
NFATC1	4.92847e-09	4.37661	5.74031e-08
PCDHGA11	4.92847e-09	4.37661	5.7366e-08
BARD1	4.94414e-09	5.90147	5.75112e-08
DMRT3	4.94414e-09	5.90147	5.7474e-08
GSPT2	4.94414e-09	5.90147	5.74369e-08
SEMA6B	4.94414e-09	5.90147	5.73999e-08
SHKBP1	4.94414e-09	5.90147	5.73628e-08
CIB3	4.9574e-09	8.58176	5.74796e-08
HIAT1	4.9574e-09	8.58176	5.74426e-08
ZNF596	4.9574e-09	8.58176	5.74057e-08
MXRA5	5.02102e-09	2.61103	5.8105e-08
ASCC2	5.05438e-09	6.25326	5.84535e-08
ATHL1	5.05438e-09	6.25326	5.8416e-08
FEZF1	5.05438e-09	6.25326	5.83785e-08
MMP1	5.05438e-09	6.25326	5.8341e-08
2021-09-09	5.05438e-09	6.25326	5.83036e-08
ZNF14	5.05438e-09	6.25326	5.82663e-08
KDM6A	5.15808e-09	3.49078	5.94236e-08
CCKAR	5.17318e-09	5.30518	5.95594e-08
ZAN	5.17358e-09	2.89552	5.95259e-08
CSF2RA	5.28529e-09	4.50816	6.07724e-08
PALLD	5.28529e-09	4.50816	6.07336e-08
PIK3R4	5.28529e-09	4.50816	6.06949e-08
CNKSR2	5.33716e-09	4.22375	6.12514e-08
NAALAD2	5.33716e-09	4.22375	6.12124e-08
XRN1	5.33716e-09	4.22375	6.11734e-08
NRXN1	5.41076e-09	2.70082	6.19774e-08
KIAA1217	5.47478e-09	3.19819	6.26709e-08
NDST4	5.50083e-09	3.35656	6.2929e-08
ERCC2	5.5069e-09	5.0509	6.29584e-08
CAND1	5.52885e-09	4.66065	6.31694e-08
ITIH1	5.52885e-09	4.66065	6.31293e-08
LARP4B	5.52885e-09	4.66065	6.30892e-08
NEK10	5.52885e-09	4.66065	6.30493e-08
A2ML1	5.57884e-09	3.54745	6.35789e-08
ALB	5.6081e-09	4.0916	6.3872e-08
CLCA4	5.6081e-09	4.0916	6.38316e-08
RTN1	5.6081e-09	4.0916	6.37913e-08
PALM2-AKAP2	5.61601e-09	4.83919	6.38409e-08
TEX2	5.61601e-09	4.83919	6.38006e-08
XPOT	5.61601e-09	4.83919	6.37603e-08
ABCA10	5.64928e-09	3.78536	6.40976e-08
SLCO6A1	5.64928e-09	3.78536	6.40572e-08
KCNAB3	5.6559e-09	10.6653	6.40919e-08
TXNDC5	5.6559e-09	10.6653	6.40516e-08
CTNNA2	5.68907e-09	3.08038	6.43866e-08
NHS	5.74282e-09	3.97633	6.49541e-08
ATP1A4	5.75133e-09	3.87501	6.50095e-08
SMCHD1	5.75133e-09	3.87501	6.49687e-08
C12orf35	5.76218e-09	14.6783	6.50505e-08
C1orf65	5.8314e-09	5.53002	6.57906e-08
MGAT5	5.8314e-09	5.53002	6.57494e-08
SCNN1B	5.8314e-09	5.53002	6.57082e-08
TOPORS	5.8314e-09	5.53002	6.56671e-08
TRIM24	5.8314e-09	5.53002	6.5626e-08
ARMC2	5.85996e-09	7.1002	6.59062e-08
P2RY2	5.85996e-09	7.1002	6.58651e-08
THPO	5.85996e-09	7.1002	6.58239e-08
TRIM6-TRIM34	5.85996e-09	7.1002	6.57829e-08
ZNF256	5.85996e-09	7.1002	6.57419e-08
ACSM1	5.88004e-09	4.33469	6.59261e-08
AKAP3	5.88004e-09	4.33469	6.58851e-08
ZNF676	5.8837e-09	3.47057	6.5885e-08
MAP1B	6.14938e-09	3.18319	6.88172e-08
EVPL	6.23087e-09	3.33878	6.96858e-08
HIVEP1	6.23087e-09	3.33878	6.96425e-08
C7orf58	6.23632e-09	12.1972	6.96602e-08
TMEM61	6.23632e-09	12.1972	6.9617e-08
TRIOBP	6.24787e-09	3.23036	6.97027e-08
ANO2	6.29277e-09	3.67996	7.01601e-08
COL6A2	6.29277e-09	3.67996	7.01166e-08
ITGA11	6.32001e-09	4.18605	7.03766e-08
ZNF711	6.32001e-09	4.18605	7.0333e-08
LRRK2	6.32911e-09	2.98722	7.03908e-08
ECM1	6.33751e-09	5.80013	7.04407e-08
FNIP2	6.33751e-09	5.80013	7.03973e-08
PRRG3	6.33751e-09	5.80013	7.03538e-08
RHBG	6.33751e-09	5.80013	7.03104e-08
DCSTAMP	6.34697e-09	4.46203	7.0372e-08
MYO6	6.34697e-09	4.46203	7.03287e-08
IGSF9B	6.38294e-09	3.526	7.06837e-08
KRT39	6.44941e-09	6.55471	7.13759e-08
LNX2	6.44941e-09	6.55471	7.1332e-08
MAK	6.44941e-09	6.55471	7.12882e-08
PLOD1	6.44941e-09	6.55471	7.12444e-08
CELF4	6.45304e-09	5.23043	7.12407e-08
MBTPS1	6.45304e-09	5.23043	7.1197e-08
OR52E6	6.45304e-09	5.23043	7.11534e-08
SMC5	6.45304e-09	5.23043	7.11098e-08
USP25	6.45304e-09	5.23043	7.10663e-08
EFCAB3	6.58109e-09	6.13389	7.24322e-08
KERA	6.58109e-09	6.13389	7.2388e-08
PUS7	6.58109e-09	6.13389	7.23437e-08
SDR16C5	6.58109e-09	6.13389	7.22996e-08
FIP1L1	6.58109e-09	6.13389	7.22555e-08
ADCY9	6.59736e-09	4.05739	7.23899e-08
CGNL1	6.59736e-09	4.05739	7.23458e-08
TNR	6.6091e-09	2.85535	7.24304e-08
AOAH	6.68913e-09	4.60945	7.32629e-08
MYO1H	6.68913e-09	4.60945	7.32184e-08
XPO6	6.68913e-09	4.60945	7.31738e-08
GPBP1	6.69211e-09	7.61545	7.31619e-08
OR10H3	6.69211e-09	7.61545	7.31175e-08
CPNE9	6.69211e-09	7.61545	7.30731e-08
ABCC3	6.69225e-09	3.84624	7.30303e-08
PCDHB15	6.69225e-09	3.84624	7.29861e-08
ATAD5	6.71682e-09	3.94506	7.32096e-08
FAM208A	6.7881e-09	4.98511	7.39418e-08
FBXO24	6.7881e-09	4.98511	7.38971e-08
INTS2	6.7881e-09	4.98511	7.38524e-08
IREB2	6.7881e-09	4.98511	7.38078e-08
POLA1	6.7881e-09	4.98511	7.37632e-08
COPS3	6.82084e-09	9.25551	7.40742e-08
CYP2B6	6.85334e-09	4.78142	7.43823e-08
SLC22A9	6.85334e-09	4.78142	7.43375e-08
PCDHB6	7.0519e-09	3.32119	7.64452e-08
IL1F10	7.10546e-09	8.30336	7.69794e-08
KRT222	7.10546e-09	8.30336	7.69331e-08
PSMB11	7.10546e-09	8.30336	7.68868e-08
LEPR	7.25019e-09	3.65552	7.84057e-08
PCDHA5	7.29558e-09	3.5048	7.88492e-08
ASAP3	7.35042e-09	5.44355	7.93942e-08
CUL4B	7.35042e-09	5.44355	7.93466e-08
DGCR8	7.35042e-09	5.44355	7.9299e-08
FGF12	7.35042e-09	5.44355	7.92515e-08
GPHN	7.35042e-09	5.44355	7.9204e-08
SEMA3G	7.35042e-09	5.44355	7.91566e-08
SLC6A14	7.35042e-09	5.44355	7.91093e-08
TLK2	7.35042e-09	5.44355	7.9062e-08
ZSCAN10	7.35042e-09	5.44355	7.90148e-08
BICC1	7.4708e-09	4.149	8.0261e-08
LGR5	7.4708e-09	4.149	8.02131e-08
TARBP1	7.4708e-09	4.149	8.01652e-08
TLR8	7.4708e-09	4.149	8.01175e-08
ACSM2B	7.56947e-09	3.73247	8.11272e-08
IBTK	7.60583e-09	4.41682	8.14684e-08
SDK1	7.64128e-09	2.83564	8.17995e-08
DICER1	7.77664e-09	3.81788	8.31989e-08
GABRA6	7.77664e-09	3.81788	8.31495e-08
MED17	7.91365e-09	6.92978	8.45642e-08
SLC38A9	7.91365e-09	6.92978	8.4514e-08
TMEM202	7.91365e-09	6.92978	8.44639e-08
NOTCH2	7.9868e-09	3.24903	8.51941e-08
NEUROD1	8.0228e-09	5.15767	8.55274e-08
PIWIL3	8.0228e-09	5.15767	8.54768e-08
WISP1	8.0228e-09	5.15767	8.54262e-08
MUC4	8.06603e-09	2.54579	8.58357e-08
GABBR2	8.07405e-09	4.55935	8.58703e-08
EIF4ENIF1	8.08801e-09	5.70216	8.5968e-08
OR5V1	8.08801e-09	5.70216	8.59172e-08
RAD54B	8.08801e-09	5.70216	8.58665e-08
ZNF420	8.08801e-09	5.70216	8.58159e-08
ADAMTSL4	8.32183e-09	4.25317	8.82448e-08
C8A	8.32183e-09	4.25317	8.81928e-08
NCOA2	8.32183e-09	4.25317	8.81409e-08
BDP1	8.33038e-09	3.48385	8.81795e-08
KIF1A	8.33038e-09	3.48385	8.81277e-08
ATP13A2	8.34159e-09	4.72595	8.81944e-08
JUP	8.34159e-09	4.72595	8.81426e-08
KLHL6	8.34159e-09	4.72595	8.80909e-08
UGT2A1	8.34159e-09	4.72595	8.80392e-08
SLC22A25	8.34298e-09	4.92222	8.80023e-08
KIAA0226L	8.51005e-09	6.41671	8.9712e-08
MFHAS1	8.51005e-09	6.41671	8.96595e-08
SOCS5	8.51005e-09	6.41671	8.9607e-08
STRN3	8.51005e-09	6.41671	8.95546e-08
SUN2	8.51005e-09	6.41671	8.95023e-08
TESK2	8.51005e-09	6.41671	8.945e-08
NF2	8.52545e-09	6.01895	8.95595e-08
ITPR3	8.68316e-09	3.41123	9.1163e-08
KDM3B	8.74572e-09	3.70572	9.17663e-08
DLGAP3	8.81599e-09	4.11258	9.24497e-08
MICAL2	8.81599e-09	4.11258	9.23959e-08
PLD1	8.81599e-09	4.11258	9.23421e-08
PSD	8.81599e-09	4.11258	9.22884e-08
CLSTN2	8.99263e-09	3.54248	9.40828e-08
CENPF	9.01042e-09	3.28653	9.42142e-08
NOL4	9.02474e-09	3.78993	9.43091e-08
KIAA0319	9.08694e-09	3.99062	9.49039e-08
THADA	9.08694e-09	3.99062	9.48489e-08
PSD3	9.09546e-09	4.37249	9.48828e-08
MCTP2	9.14849e-09	3.88393	9.53807e-08
MIA3	9.14849e-09	3.88393	9.53254e-08
BEND3	9.23052e-09	5.36135	9.61245e-08
BEND4	9.23052e-09	5.36135	9.60689e-08
ACMSD	9.233e-09	7.40848	9.60392e-08
HSPA4	9.233e-09	7.40848	9.59838e-08
LAMA1	9.25773e-09	2.7374	9.61853e-08
KIAA2018	9.50256e-09	3.46313	9.8672e-08
PZP	9.50256e-09	3.46313	9.86151e-08
TDRD6	9.50256e-09	3.46313	9.85583e-08
MUC17	9.51993e-09	2.38613	9.86815e-08
EVC2	9.59123e-09	3.60758	9.93633e-08
DCTN1	9.72343e-09	4.5103	1.00675e-07
SEMA6A	9.72343e-09	4.5103	1.00617e-07
SLC4A5	9.72343e-09	4.5103	1.00559e-07
SOX5	9.72343e-09	4.5103	1.00501e-07
TRIM9	9.72343e-09	4.5103	1.00444e-07
ANAPC1	9.87224e-09	4.21352	1.01923e-07
CEP112	9.94209e-09	5.08685	1.02585e-07
FTSJ3	9.94209e-09	5.08685	1.02526e-07
GARNL3	9.94209e-09	5.08685	1.02467e-07
MOCOS	9.94209e-09	5.08685	1.02409e-07
NSMAF	9.94209e-09	5.08685	1.0235e-07
PPIG	9.94209e-09	5.08685	1.02292e-07
ZNF540	9.94209e-09	5.08685	1.02233e-07
APOBEC1	1.00311e-08	8.91108	1.0309e-07
APOBEC3D	1.0076e-08	8.03947	1.03491e-07
INA	1.0076e-08	8.03947	1.03432e-07
NARS	1.0076e-08	8.03947	1.03373e-07
SALL4	1.00925e-08	3.68017	1.03484e-07
ARID4A	1.01272e-08	4.67099	1.03781e-07
NAA25	1.01272e-08	4.67099	1.03722e-07
NISCH	1.01272e-08	4.67099	1.03663e-07
RBM6	1.01272e-08	4.67099	1.03604e-07
ZNF750	1.01272e-08	4.67099	1.03545e-07
BUB1	1.02247e-08	4.86047	1.04483e-07
CCDC19	1.02247e-08	4.86047	1.04424e-07
LPO	1.02247e-08	4.86047	1.04364e-07
PHACTR3	1.02247e-08	4.86047	1.04305e-07
PHLPP1	1.02247e-08	4.86047	1.04246e-07
ZNF33A	1.02247e-08	4.86047	1.04187e-07
CRTAC1	1.02781e-08	5.60772	1.04672e-07
GCKR	1.02781e-08	5.60772	1.04612e-07
LIMA1	1.02781e-08	5.60772	1.04553e-07
MAML1	1.02781e-08	5.60772	1.04494e-07
RPS6KA5	1.02781e-08	5.60772	1.04435e-07
TEX10	1.02781e-08	5.60772	1.04376e-07
LRFN2	1.02901e-08	3.52045	1.04439e-07
NOD2	1.03858e-08	4.07678	1.05351e-07
SLC7A14	1.03858e-08	4.07678	1.05292e-07
DPY19L4	1.06125e-08	6.76723	1.07529e-07
PFKFB2	1.06125e-08	6.76723	1.07469e-07
TTC39A	1.06125e-08	6.76723	1.07408e-07
ARHGAP30	1.06397e-08	3.95803	1.07623e-07
ECE2	1.06397e-08	3.95803	1.07563e-07
TG	1.06463e-08	2.72019	1.07568e-07
KIAA0430	1.0654e-08	3.85406	1.07587e-07
RGAG1	1.0654e-08	3.85406	1.07526e-07
LRRC31	1.099e-08	5.90818	1.10855e-07
OR9K2	1.099e-08	5.90818	1.10792e-07
PRKCI	1.099e-08	5.90818	1.1073e-07
SCFD2	1.099e-08	5.90818	1.10668e-07
SFMBT1	1.099e-08	5.90818	1.10607e-07
TMPRSS3	1.099e-08	5.90818	1.10545e-07
BDNF	1.11641e-08	6.28435	1.12233e-07
MCM5	1.11641e-08	6.28435	1.12171e-07
ZNF782	1.11641e-08	6.28435	1.12108e-07
SLC8A1	1.14755e-08	3.25256	1.15171e-07
CPN1	1.15493e-08	5.28149	1.15847e-07
LPIN1	1.15493e-08	5.28149	1.15783e-07
SLC38A1	1.15493e-08	5.28149	1.15718e-07
FSHR	1.16326e-08	3.65495	1.16488e-07
ITGAD	1.16326e-08	3.65495	1.16423e-07
ITGAE	1.16835e-08	4.46228	1.16867e-07
PER3	1.16835e-08	4.46228	1.16802e-07
SLC26A8	1.16835e-08	4.46228	1.16737e-07
ZNF516	1.16835e-08	4.46228	1.16673e-07
GPR50	1.169e-08	4.17459	1.16673e-07
PDE1A	1.169e-08	4.17459	1.16609e-07
TRPV6	1.169e-08	4.17459	1.16544e-07
YEATS2	1.169e-08	4.17459	1.1648e-07
ZNF334	1.169e-08	4.17459	1.16415e-07
LAMA5	1.20749e-08	2.94584	1.20181e-07
DOCK7	1.21066e-08	3.73519	1.2043e-07
SRGAP3	1.21066e-08	3.73519	1.20363e-07
CELSR3	1.21694e-08	3.09591	1.20921e-07
CATSPERB	1.22148e-08	4.04158	1.21305e-07
FOXP2	1.22148e-08	4.04158	1.21238e-07
RFC1	1.22645e-08	4.61743	1.21664e-07
CHSY3	1.22815e-08	5.01834	1.21766e-07
ESYT1	1.22815e-08	5.01834	1.21699e-07
KIAA0408	1.22815e-08	5.01834	1.21632e-07
PRSS36	1.22815e-08	5.01834	1.21566e-07
SLC5A1	1.22815e-08	5.01834	1.21499e-07
SPG20	1.22815e-08	5.01834	1.21432e-07
ZNF800	1.22815e-08	5.01834	1.21365e-07
NUP98	1.239e-08	3.82462	1.2237e-07
RREB1	1.239e-08	3.82462	1.22303e-07
CDC42BPB	1.24389e-08	3.92596	1.22718e-07
SP140	1.24389e-08	3.92596	1.22651e-07
USH1C	1.24389e-08	3.92596	1.22584e-07
RBL1	1.2496e-08	4.79978	1.23079e-07
BDKRB1	1.26331e-08	7.21226	1.24362e-07
HSPA13	1.26331e-08	7.21226	1.24294e-07
PYROXD2	1.26331e-08	7.21226	1.24226e-07
ZNF526	1.26331e-08	7.21226	1.24158e-07
BOD1L1	1.29068e-08	3.29187	1.26779e-07
PCDHA8	1.29068e-08	3.29187	1.26709e-07
DHX57	1.29282e-08	4.28641	1.2685e-07
MLL	1.29282e-08	4.28641	1.26781e-07
IGF2BP3	1.30073e-08	5.51652	1.27487e-07
SLCO2B1	1.30073e-08	5.51652	1.27418e-07
ZNF320	1.30073e-08	5.51652	1.27348e-07
DYNC2H1	1.31986e-08	2.93416	1.29151e-07
OGFOD1	1.331e-08	9.73436	1.3017e-07
NACA	1.33918e-08	3.63007	1.309e-07
DGKI	1.3432e-08	3.47717	1.31221e-07
BRCA2	1.36032e-08	3.0818	1.32821e-07
AGL	1.38175e-08	4.13636	1.34841e-07
DUOX1	1.38175e-08	4.13636	1.34768e-07
KCND3	1.38175e-08	4.13636	1.34695e-07
SYT16	1.38175e-08	4.13636	1.34622e-07
ZNF716	1.38175e-08	4.13636	1.34549e-07
CLTC	1.40077e-08	4.41525	1.36327e-07
IQUB	1.40077e-08	4.41525	1.36253e-07
CUX1	1.40229e-08	3.4023	1.36327e-07
ITGA4	1.40229e-08	3.4023	1.36254e-07
KCNQ3	1.40229e-08	3.4023	1.3618e-07
MYH11	1.40572e-08	3.12357	1.3644e-07
IRAK2	1.40994e-08	5.80137	1.36776e-07
KBTBD8	1.40994e-08	5.80137	1.36702e-07
CCR1	1.41364e-08	6.6122	1.36986e-07
ELP2	1.41364e-08	6.6122	1.36913e-07
PPM1D	1.41364e-08	6.6122	1.36839e-07
ZNF439	1.41364e-08	6.6122	1.36765e-07
C1R	1.41364e-08	6.6122	1.36692e-07
AADAT	1.4144e-08	7.79423	1.36692e-07
DEF6	1.4144e-08	7.79423	1.36619e-07
GSX2	1.4144e-08	7.79423	1.36546e-07
MAP4K5	1.4144e-08	7.79423	1.36473e-07
POLG2	1.4144e-08	7.79423	1.36399e-07
ZNF101	1.4144e-08	7.79423	1.36326e-07
DISP1	1.43889e-08	3.79563	1.38612e-07
FOLH1	1.43889e-08	3.79563	1.38538e-07
CCDC67	1.43994e-08	5.20387	1.38566e-07
SLC17A4	1.43994e-08	5.20387	1.38492e-07
WDR16	1.43994e-08	5.20387	1.38418e-07
DMXL1	1.4403e-08	3.335	1.38378e-07
NCKAP5	1.44494e-08	2.92256	1.3875e-07
MEGF10	1.45205e-08	3.89438	1.39358e-07
CPEB1	1.4564e-08	6.15728	1.39701e-07
TBL1XR1	1.4564e-08	6.15728	1.39626e-07
ZNF662	1.4564e-08	6.15728	1.39552e-07
ERRFI1	1.45642e-08	8.59124	1.3948e-07
LRRC2	1.45642e-08	8.59124	1.39406e-07
RCAN2	1.45642e-08	8.59124	1.39332e-07
SPESP1	1.45642e-08	8.59124	1.39258e-07
ZAK	1.45642e-08	8.59124	1.39184e-07
DAB2IP	1.48165e-08	4.56506	1.41519e-07
SENP7	1.48165e-08	4.56506	1.41444e-07
GRIP2	1.48165e-08	4.56506	1.41369e-07
MTUS2	1.4836e-08	3.03404	1.41481e-07
CALD1	1.51246e-08	4.95042	1.44156e-07
GPRIN3	1.51246e-08	4.95042	1.4408e-07
IVL	1.51246e-08	4.95042	1.44003e-07
MAP7D3	1.51246e-08	4.95042	1.43927e-07
WAPAL	1.51246e-08	4.95042	1.43851e-07
OR7E24	1.523e-08	4.7415	1.44777e-07
PADI4	1.523e-08	4.7415	1.44701e-07
SPTLC3	1.523e-08	4.7415	1.44625e-07
UBN2	1.523e-08	4.7415	1.44548e-07
KLHL13	1.53675e-08	4.2446	1.45777e-07
MAPK8IP3	1.53675e-08	4.2446	1.457e-07
PRKG2	1.53675e-08	4.2446	1.45623e-07
ADAM29	1.59346e-08	3.38247	1.50917e-07
FBXW7	1.61474e-08	3.1537	1.52852e-07
MAP3K4	1.61579e-08	3.68114	1.52872e-07
CCDC160	1.61745e-08	10.9094	1.52948e-07
DNMBP	1.63032e-08	4.09881	1.54085e-07
PTPRO	1.63032e-08	4.09881	1.54004e-07
PRG4	1.63089e-08	3.31645	1.53976e-07
DPP9	1.6395e-08	5.42628	1.54708e-07
FBXO10	1.6395e-08	5.42628	1.54627e-07
KCNJ5	1.6395e-08	5.42628	1.54546e-07
FLT4	1.65622e-08	3.51525	1.56041e-07
LOC730110	1.66835e-08	28.3589	1.57101e-07
PTCH1	1.66875e-08	3.76705	1.57056e-07
ZFC3H1	1.66875e-08	3.76705	1.56974e-07
CDH26	1.6758e-08	4.36917	1.57555e-07
ENPP2	1.6758e-08	4.36917	1.57472e-07
KIAA0368	1.6758e-08	4.36917	1.5739e-07
TSPEAR	1.6758e-08	4.36917	1.57308e-07
CD109	1.68132e-08	3.97294	1.57745e-07
EML5	1.69255e-08	3.8633	1.58715e-07
DTL	1.71484e-08	7.026	1.60721e-07
FBXO7	1.71484e-08	7.026	1.60638e-07
POU2F3	1.71484e-08	7.026	1.60554e-07
ZNF167	1.72286e-08	12.7175	1.61221e-07
LPA	1.7609e-08	3.09427	1.64695e-07
USP34	1.7609e-08	3.09427	1.6461e-07
PCDH17	1.77691e-08	2.93953	1.6602e-07
AXIN2	1.78567e-08	4.51384	1.66752e-07
ITGA1	1.78567e-08	4.51384	1.66665e-07
LATS1	1.78567e-08	4.51384	1.66579e-07
OR2T1	1.78567e-08	4.51384	1.66493e-07
CYP4Z1	1.78908e-08	5.12842	1.66724e-07
DCST1	1.78908e-08	5.12842	1.66638e-07
GBP6	1.78908e-08	5.12842	1.66552e-07
ZNF471	1.78908e-08	5.12842	1.66466e-07
ALX4	1.80052e-08	5.6983	1.67443e-07
CYP2F1	1.80052e-08	5.6983	1.67357e-07
STAT2	1.80052e-08	5.6983	1.6727e-07
ZNF624	1.80052e-08	5.6983	1.67184e-07
ARHGEF10	1.82318e-08	4.20358	1.69201e-07
POM121	1.82318e-08	4.20358	1.69114e-07
PCDHA9	1.84367e-08	3.18658	1.70926e-07
CCDC136	1.85125e-08	4.68362	1.71541e-07
GPR126	1.85125e-08	4.68362	1.71453e-07
HNF1A	1.85125e-08	4.68362	1.71365e-07
SLC6A13	1.85125e-08	4.68362	1.71276e-07
MPP7	1.85125e-08	4.68362	1.71188e-07
CHST15	1.85694e-08	4.8853	1.71627e-07
FAM13A	1.85694e-08	4.8853	1.71538e-07
MMEL1	1.85694e-08	4.8853	1.7145e-07
OR2F1	1.85694e-08	4.8853	1.71362e-07
OR5M11	1.85694e-08	4.8853	1.71275e-07
PCDHB14	1.86317e-08	3.65509	1.71761e-07
PIK3C2B	1.86317e-08	3.65509	1.71673e-07
ZNF91	1.86317e-08	3.65509	1.71586e-07
CCDC50	1.87088e-08	6.46381	1.72207e-07
NADSYN1	1.87088e-08	6.46381	1.72119e-07
RPN2	1.87088e-08	6.46381	1.72031e-07
XPC	1.87088e-08	6.46381	1.71943e-07
CCNT1	1.88966e-08	6.03519	1.73581e-07
FAM181A	1.88966e-08	6.03519	1.73492e-07
HPX	1.88966e-08	6.03519	1.73404e-07
MCM8	1.88966e-08	6.03519	1.73316e-07
SCYL3	1.88966e-08	6.03519	1.73227e-07
SLC28A3	1.88966e-08	6.03519	1.73139e-07
ST6GALNAC1	1.88966e-08	6.03519	1.73051e-07
ZNF404	1.88966e-08	6.03519	1.72963e-07
ZNF441	1.88966e-08	6.03519	1.72875e-07
ELTD1	1.89345e-08	3.49287	1.73133e-07
NID1	1.89345e-08	3.49287	1.73045e-07
SYNPO2	1.89345e-08	3.49287	1.72957e-07
C4orf21	1.92025e-08	4.06191	1.75316e-07
ITSN1	1.93274e-08	3.73889	1.76367e-07
TCHHL1	1.93274e-08	3.73889	1.76278e-07
ASB11	1.96638e-08	7.56382	1.79256e-07
C5orf34	1.96638e-08	7.56382	1.79165e-07
CXCL12	1.96638e-08	7.56382	1.79074e-07
HDAC3	1.96638e-08	7.56382	1.78984e-07
STRBP	1.96638e-08	7.56382	1.78893e-07
TIPARP	1.96638e-08	7.56382	1.78803e-07
AMPD1	1.96785e-08	3.93947	1.78846e-07
CIITA	1.96785e-08	3.93947	1.78755e-07
POLR2A	1.96785e-08	3.93947	1.78665e-07
ANKRD26	1.96999e-08	3.8327	1.7877e-07
UNC80	1.96999e-08	3.8327	1.78679e-07
CENPE	1.98799e-08	3.41407	1.80221e-07
SLC8A3	1.98799e-08	3.41407	1.80131e-07
UTP20	1.98799e-08	3.41407	1.8004e-07
C12orf40	2.00056e-08	4.32404	1.81087e-07
ZNF365	2.00056e-08	4.32404	1.80996e-07
AFAP1	2.05842e-08	5.34054	1.86137e-07
C17orf74	2.05842e-08	5.34054	1.86044e-07
DLG4	2.05842e-08	5.34054	1.8595e-07
SLC27A5	2.05842e-08	5.34054	1.85857e-07
PCDHB12	2.07165e-08	3.17048	1.86957e-07
PCDHA11	2.08558e-08	3.27994	1.8812e-07
SLITRK5	2.08558e-08	3.27994	1.88026e-07
DNAJB13	2.08916e-08	8.29345	1.88255e-07
FAM126A	2.08916e-08	8.29345	1.8816e-07
[truncated: 14,014 more rows]

## Sheet: Table S3
Table S3. Genes co-mutated with EP300 in individual cancer types (Fisher's exact test, P < 0.05, OR > 1)
Note: "1" indicates that the gene is co-mutated with EP300 and "0" otherwise; "Total number" represents the total number of cancer types in which the gene is co-mutated with EP300.
Gene	BLCA	HNSC	SKCM	CESC	UCEC	STAD	LUAD	BRCA	LIHC	ESCA	COAD	Total number
FAT3	0	0	1	0	1	1	1	1	1	1	1	8
ZFHX3	1	0	1	1	1	1	1	0	1	0	1	8
SYNE2	1	0	1	0	1	1	1	1	1	1	0	8
ANK3	0	0	1	1	1	1	0	1	1	0	1	7
FAT2	1	0	1	1	1	1	0	1	0	0	1	7
FAT4	0	1	1	0	1	1	0	1	1	0	1	7
KAT6B	0	0	1	0	1	1	1	1	1	0	1	7
PDZD2	1	0	1	1	1	1	1	0	0	0	1	7
PI4KA	1	0	1	1	1	1	1	0	0	0	1	7
SRRM2	0	1	1	0	1	1	0	1	1	0	1	7
UBR5	1	0	1	0	1	1	1	1	0	0	1	7
VPS13D	0	0	1	0	1	1	1	1	1	0	1	7
ANK2	0	0	1	1	1	0	1	1	1	1	0	7
LRP1B	1	0	1	1	1	1	0	1	1	0	0	7
OBSCN	0	1	1	1	1	1	1	1	0	0	0	7
ABCA4	1	0	1	0	1	1	0	0	1	0	1	6
ABCC9	1	1	1	0	1	1	0	0	0	0	1	6
ADAMTS9	0	0	1	0	1	1	1	0	0	1	1	6
ALMS1	0	0	1	0	1	1	0	1	0	1	1	6
ARHGAP35	0	0	1	0	1	1	1	0	0	1	1	6
C5orf42	0	0	0	1	1	1	1	0	0	1	1	6
CCDC108	0	1	1	0	1	1	1	0	0	0	1	6
CFH	1	0	1	0	1	1	1	0	0	0	1	6
CHD3	0	0	1	1	1	0	0	1	0	1	1	6
DNAH2	0	0	1	1	1	1	0	1	0	0	1	6
DNAH8	0	0	1	1	1	1	0	1	0	0	1	6
DNHD1	0	0	1	0	1	1	0	1	1	0	1	6
FLNA	0	0	1	1	1	1	0	1	0	0	1	6
FRAS1	1	0	1	0	1	1	0	1	0	0	1	6
GOLGB1	0	0	1	0	1	1	1	1	0	0	1	6
GPR112	1	0	1	0	1	0	1	1	0	0	1	6
GPR179	1	0	1	0	1	1	0	0	0	1	1	6
HMCN1	0	0	1	0	1	1	1	1	0	0	1	6
KANK4	0	0	1	0	1	1	0	0	1	1	1	6
LAMA2	0	0	1	0	1	1	0	1	1	0	1	6
LMO7	1	0	1	0	1	1	1	0	0	0	1	6
MUC16	1	0	1	0	1	1	0	1	0	0	1	6
MYH13	0	0	1	0	1	1	1	1	0	0	1	6
MYO18B	1	0	1	0	1	1	1	0	0	0	1	6
NCOR1	0	1	1	0	1	1	1	0	0	0	1	6
PDE4DIP	0	0	1	0	1	1	1	0	1	0	1	6
PRKCB	1	0	1	0	1	1	1	0	0	0	1	6
PTCHD2	0	0	1	1	1	1	1	0	0	0	1	6
PTPRS	1	0	1	0	1	1	0	0	0	1	1	6
RELN	1	0	1	0	1	0	0	1	0	1	1	6
RYR2	1	0	1	0	1	1	0	0	0	1	1	6
SRCAP	0	0	1	0	1	1	1	1	0	0	1	6
UBR4	0	1	1	0	1	1	0	1	0	0	1	6
XDH	0	0	1	0	1	1	1	0	1	0	1	6
ZNF521	1	0	1	0	1	1	1	0	0	0	1	6
AFF2	0	0	1	1	1	0	1	0	1	1	0	6
CACNA1S	0	1	1	0	1	1	1	0	0	1	0	6
EHMT1	0	0	1	1	1	1	1	0	0	1	0	6
NEB	1	0	1	0	1	0	1	1	0	1	0	6
SACS	1	0	1	0	1	1	0	1	0	1	0	6
DNAH10	1	0	1	0	1	1	0	1	1	0	0	6
HERC2	1	0	1	0	1	1	1	0	1	0	0	6
HSPG2	0	1	1	0	1	1	0	1	1	0	0	6
PRUNE2	1	1	1	0	1	1	0	0	1	0	0	6
SIPA1L2	1	0	1	1	1	1	0	0	1	0	0	6
ABCA13	0	0	1	1	1	1	1	1	0	0	0	6
C2orf16	0	0	1	1	1	1	1	1	0	0	0	6
DST	1	0	1	0	1	1	1	1	0	0	0	6
HUWE1	1	1	0	1	1	1	0	1	0	0	0	6
LRP2	1	0	1	0	1	1	1	1	0	0	0	6
RNF213	0	0	1	1	1	1	1	1	0	0	0	6
SIPA1L1	1	0	1	0	1	1	1	1	0	0	0	6
TNRC6B	0	0	1	1	1	1	1	1	0	0	0	6
PDCD11	1	1	1	0	1	1	1	0	0	0	0	6
AAK1	1	0	0	0	1	1	0	1	0	0	1	5
ABCA10	0	0	1	1	1	1	0	0	0	0	1	5
ABCC10	0	1	1	0	1	1	0	0	0	0	1	5
ABCC12	1	0	1	0	1	1	0	0	0	0	1	5
ABCC5	0	0	1	0	1	0	0	1	0	1	1	5
ADCY8	0	0	1	0	1	1	1	0	0	0	1	5
AHNAK	0	0	1	0	1	1	0	1	0	0	1	5
ANKRD12	0	1	1	0	1	1	0	0	0	0	1	5
APOB	0	0	1	0	1	0	1	1	0	0	1	5
ARFGEF2	0	0	1	1	1	1	0	0	0	0	1	5
ARHGEF11	0	0	1	0	1	1	0	0	1	0	1	5
ATG2B	0	0	1	0	1	1	0	0	1	0	1	5
CACNA1G	0	1	1	0	1	0	1	0	0	0	1	5
CCDC141	1	0	1	0	1	1	0	0	0	0	1	5
CD109	0	0	1	0	1	1	0	0	0	1	1	5
CEP164	1	0	0	0	1	1	1	0	0	0	1	5
CEP290	1	1	1	0	1	0	0	0	0	0	1	5
CHD7	0	0	1	0	1	1	0	1	0	0	1	5
CHD9	0	0	1	0	1	1	0	0	0	1	1	5
CMYA5	1	0	1	0	1	1	0	0	0	0	1	5
CNOT1	0	0	0	0	1	1	0	1	0	1	1	5
CSMD1	0	0	1	1	1	1	0	0	0	0	1	5
CSMD3	0	0	1	0	1	1	0	1	0	0	1	5
DNAH17	0	0	1	0	1	0	1	1	0	0	1	5
DNAH5	1	0	1	0	1	1	0	0	0	0	1	5
DOCK3	0	0	1	0	1	1	1	0	0	0	1	5
DSEL	1	0	1	0	1	0	1	0	0	0	1	5
EPG5	0	0	1	0	1	1	0	0	0	1	1	5
ERBB4	0	0	1	0	1	0	1	0	0	1	1	5
ERC2	0	1	1	0	1	1	0	0	0	0	1	5
EXPH5	1	0	1	0	1	1	0	0	0	0	1	5
FLG2	0	1	1	1	1	0	0	0	0	0	1	5
FREM2	1	0	1	0	1	1	0	0	0	0	1	5
FRYL	0	1	1	0	1	1	0	0	0	0	1	5
GBF1	0	0	1	0	1	1	0	0	0	1	1	5
GPR149	1	1	1	0	1	0	0	0	0	0	1	5
GREB1	0	0	1	0	1	0	1	0	0	1	1	5
GRM5	0	0	1	0	1	1	1	0	0	0	1	5
HDLBP	0	1	0	1	1	1	0	0	0	0	1	5
HELQ	1	0	1	0	0	1	1	0	0	0	1	5
IFT172	0	0	1	1	1	1	0	0	0	0	1	5
IGF2R	0	0	1	0	1	1	1	0	0	0	1	5
IMPG2	1	1	1	0	0	0	1	0	0	0	1	5
INVS	1	0	1	0	1	1	0	0	0	0	1	5
ITGB4	1	0	1	0	1	1	0	0	0	0	1	5
ITIH6	0	0	1	0	1	1	1	0	0	0	1	5
KCNU1	0	1	0	0	1	1	0	0	0	1	1	5
KDM5A	1	0	1	0	1	1	0	0	0	0	1	5
KIAA2026	0	0	1	0	1	1	1	0	0	0	1	5
KIF13A	0	0	1	0	1	1	0	1	0	0	1	5
KIF1B	1	0	1	1	1	0	0	0	0	0	1	5
KSR2	0	0	1	0	1	1	1	0	0	0	1	5
LAMA5	1	0	1	0	1	1	0	0	0	0	1	5
LRFN2	0	0	1	0	1	1	1	0	0	0	1	5
LRP5	0	0	1	0	1	1	0	0	0	1	1	5
MACF1	0	0	1	1	1	1	0	0	0	0	1	5
MAP3K1	1	0	0	0	1	1	0	0	0	1	1	5
MAST2	0	0	1	0	1	1	0	0	0	1	1	5
MEGF6	1	0	1	0	1	0	0	0	0	1	1	5
MUC5B	0	0	1	0	1	1	1	0	0	0	1	5
MYH1	0	0	1	0	1	1	0	1	0	0	1	5
MYH7	0	0	1	1	1	1	0	0	0	0	1	5
MYO15A	0	0	1	0	1	1	0	0	0	1	1	5
MYO7A	0	0	1	0	1	1	0	0	0	1	1	5
NLRP1	0	0	1	0	1	1	0	0	0	1	1	5
NOTCH2	0	0	0	0	1	1	1	1	0	0	1	5
NPFFR2	1	0	1	0	1	0	1	0	0	0	1	5
NUP214	0	0	1	0	1	1	1	0	0	0	1	5
PCLO	0	0	1	0	1	1	0	1	0	0	1	5
PEG3	0	0	1	0	1	1	1	0	0	0	1	5
PLCZ1	1	1	1	0	1	0	0	0	0	0	1	5
POLQ	1	0	1	0	1	1	0	0	0	0	1	5
PPP1R9A	0	1	1	0	1	1	0	0	0	0	1	5
PTPN13	0	0	1	0	1	1	0	0	1	0	1	5
PTPRM	1	0	1	0	1	1	0	0	0	0	1	5
RALGAPB	1	0	1	0	1	1	0	0	0	0	1	5
RGAG1	0	1	1	0	1	0	0	1	0	0	1	5
RGS22	0	0	1	0	1	1	1	0	0	0	1	5
RIMS1	0	0	1	0	1	1	1	0	0	0	1	5
RPS6KC1	0	1	1	0	1	1	0	0	0	0	1	5
SAMD9	1	0	1	0	1	1	0	0	0	0	1	5
SCN9A	1	0	1	0	1	1	0	0	0	0	1	5
SEMA6A	0	0	1	0	1	1	1	0	0	0	1	5
SFMBT2	1	0	1	0	1	1	0	0	0	0	1	5
SI	1	0	1	0	1	1	0	0	0	0	1	5
SLC4A1	0	0	1	0	1	1	1	0	0	0	1	5
SLIT2	0	0	1	0	1	1	0	0	0	1	1	5
SMG5	1	1	0	0	1	0	0	1	0	0	1	5
SMG6	0	0	1	0	1	1	0	1	0	0	1	5
SNAP91	0	0	1	1	1	0	0	0	0	1	1	5
SORL1	0	0	1	0	1	0	1	1	0	0	1	5
SSPO	0	0	1	0	1	1	0	0	0	1	1	5
SVEP1	0	0	1	1	1	0	0	0	1	0	1	5
SYNJ2	0	0	1	0	1	1	0	1	0	0	1	5
TNXB	1	0	1	0	1	1	0	0	0	0	1	5
TPR	1	0	1	0	1	1	0	0	0	0	1	5
TRPC3	0	1	1	0	1	1	0	0	0	0	1	5
TSHZ2	0	0	1	0	1	1	1	0	0	0	1	5
TTC40	0	0	1	1	1	1	0	0	0	0	1	5
TULP4	0	0	1	0	1	1	0	1	0	0	1	5
UNC13C	0	0	1	0	1	1	0	0	1	0	1	5
USP6	0	0	1	1	1	1	0	0	0	0	1	5
WDR64	0	0	1	1	1	0	1	0	0	0	1	5
ZFP64	0	0	0	0	1	1	1	1	0	0	1	5
ZNF831	1	0	1	0	1	0	1	0	0	0	1	5
ASXL1	1	0	0	0	1	1	1	0	0	1	0	5
CAMSAP2	1	0	1	0	1	1	0	0	0	1	0	5
CTNNA2	0	0	1	0	1	1	1	0	0	1	0	5
DNAH11	0	1	1	0	1	0	0	1	0	1	0	5
DOCK2	0	0	1	0	1	1	1	0	0	1	0	5
DYNC1H1	0	0	1	0	1	1	0	1	0	1	0	5
FBN2	0	0	1	0	1	1	1	0	0	1	0	5
IGSF10	0	0	1	0	1	1	1	0	0	1	0	5
LYST	1	0	1	0	1	1	0	0	0	1	0	5
PEX5L	0	0	1	1	1	0	1	0	0	1	0	5
PKD1L1	0	1	1	0	1	1	0	0	0	1	0	5
SLC9A4	0	0	1	0	1	1	1	0	0	1	0	5
SLITRK3	1	0	1	0	1	0	1	0	0	1	0	5
TPO	0	0	1	0	1	1	0	0	1	1	0	5
TRPS1	1	0	1	0	1	1	0	0	0	1	0	5
WDFY3	0	0	1	1	1	1	0	0	0	1	0	5
ZNF646	0	0	1	1	1	1	0	0	0	1	0	5
C10orf12	1	0	1	0	1	1	0	0	1	0	0	5
DCHS1	0	0	1	0	1	1	1	0	1	0	0	5
EHBP1	1	0	1	0	1	1	0	0	1	0	0	5
EP400	0	0	1	0	1	1	1	0	1	0	0	5
FCGBP	1	0	1	0	1	0	0	1	1	0	0	5
KIAA1109	0	0	1	0	1	1	0	1	1	0	0	5
MYO18A	0	0	1	0	1	1	1	0	1	0	0	5
RP1L1	0	0	1	0	1	1	0	1	1	0	0	5
SHANK2	0	0	1	0	1	1	1	0	1	0	0	5
SPTA1	0	0	1	0	1	0	1	1	1	0	0	5
AHNAK2	0	1	1	0	1	1	0	1	0	0	0	5
CACNA1E	0	0	1	0	1	1	1	1	0	0	0	5
CHD8	0	1	1	0	1	0	1	1	0	0	0	5
EIF4G1	1	0	1	0	1	1	0	1	0	0	0	5
ERBB2	0	0	1	1	1	1	0	1	0	0	0	5
FREM1	0	1	1	0	1	1	0	1	0	0	0	5
HNRNPUL1	0	1	1	0	1	1	0	1	0	0	0	5
KIF20B	0	0	1	1	1	1	0	1	0	0	0	5
MAS1L	1	0	1	0	1	1	0	1	0	0	0	5
MKI67	1	0	1	0	1	1	0	1	0	0	0	5
MYH15	1	0	1	0	1	1	0	1	0	0	0	5
NAV2	1	0	0	1	1	1	0	1	0	0	0	5
NAV3	0	0	1	0	1	1	1	1	0	0	0	5
NFASC	0	0	1	0	1	1	1	1	0	0	0	5
PCDHB6	1	0	1	0	1	0	1	1	0	0	0	5
SCUBE2	1	0	1	0	1	1	0	1	0	0	0	5
SDK2	0	0	1	0	1	1	1	1	0	0	0	5
SLC8A3	1	0	1	0	1	1	0	1	0	0	0	5
SNRNP200	0	0	1	1	1	1	0	1	0	0	0	5
TAOK2	0	0	1	0	1	1	1	1	0	0	0	5
TNS4	1	0	1	0	1	1	0	1	0	0	0	5
TP53BP1	1	0	1	0	1	1	0	1	0	0	0	5
ADCY2	1	0	1	0	1	1	1	0	0	0	0	5
AR	1	1	1	0	1	0	1	0	0	0	0	5
ASXL3	0	1	1	0	1	1	1	0	0	0	0	5
ATP7B	0	1	1	0	1	1	1	0	0	0	0	5
AXDND1	1	0	1	0	1	1	1	0	0	0	0	5
C2CD3	1	0	1	0	1	1	1	0	0	0	0	5
CDH10	1	0	1	0	1	1	1	0	0	0	0	5
CLCN1	1	0	1	0	1	1	1	0	0	0	0	5
COL24A1	1	0	1	1	1	0	1	0	0	0	0	5
COL4A6	0	0	1	1	1	1	1	0	0	0	0	5
DDX60	1	0	1	0	1	1	1	0	0	0	0	5
DNMT3A	1	0	1	0	1	1	1	0	0	0	0	5
FLNC	0	1	1	0	1	1	1	0	0	0	0	5
GPR158	0	1	1	0	1	1	1	0	0	0	0	5
HRNR	1	0	1	0	1	1	1	0	0	0	0	5
HTR1A	1	0	1	0	1	1	1	0	0	0	0	5
KCNH5	1	0	1	0	1	1	1	0	0	0	0	5
LARP1	0	1	1	0	1	1	1	0	0	0	0	5
LRBA	1	0	1	0	1	1	1	0	0	0	0	5
MYO9A	0	1	1	0	1	1	1	0	0	0	0	5
MYPN	1	0	1	0	1	1	1	0	0	0	0	5
PTPRT	0	1	1	0	1	1	1	0	0	0	0	5
RGS12	0	1	1	0	1	1	1	0	0	0	0	5
TARBP1	0	1	1	0	1	1	1	0	0	0	0	5
TCF20	1	0	1	0	1	1	1	0	0	0	0	5
TTN	1	1	0	0	1	1	1	0	0	0	0	5
VPS52	0	1	1	0	1	1	1	0	0	0	0	5
XIRP2	1	0	1	0	1	1	1	0	0	0	0	5
DIAPH1	1	1	1	0	1	1	0	0	0	0	0	5
DOCK8	1	1	1	0	1	1	0	0	0	0	0	5
GPR98	1	0	1	1	1	1	0	0	0	0	0	5
HECTD1	1	0	1	1	1	1	0	0	0	0	0	5
LRRK1	1	0	1	1	1	1	0	0	0	0	0	5
PCDHB7	1	0	1	1	1	1	0	0	0	0	0	5
PKDREJ	1	1	1	0	1	1	0	0	0	0	0	5
RP1	1	1	1	0	1	1	0	0	0	0	0	5
SCN7A	1	1	1	0	1	1	0	0	0	0	0	5
SIGLEC1	0	1	1	1	1	1	0	0	0	0	0	5

## Sheet: Table S4
Table S4. Protein-protein interaction network of EP300 identified by BioGrid
BioGRID Interaction ID	Entrez Gene Interactor A	Entrez Gene Interactor B	Official Symbol Interactor A	Official Symbol Interactor B	Experimental System	Experimental System Type	Publication Source
1161	2033	7020	EP300	TFAP2A	Two-hybrid	physical	PUBMED:12586840
5262	2033	1958	EP300	EGR1	Two-hybrid	physical	PUBMED:9806899
13730	2033	4094	EP300	MAF	Two-hybrid	physical	PUBMED:11943779
22571	5629	2033	PROX1	EP300	Two-hybrid	physical	PUBMED:11943779
25158	2033	10370	EP300	CITED2	Two-hybrid	physical	PUBMED:9887100
25159	2033	10370	EP300	CITED2	Two-hybrid	physical	PUBMED:12586840
133665	2033	133746	EP300	JMY	Two-hybrid	physical	PUBMED:10518217
243963	2033	672	EP300	BRCA1	Affinity Capture-Western	physical	PUBMED:10655477
243964	2033	672	EP300	BRCA1	Reconstituted Complex	physical	PUBMED:10655477
245550	8202	2033	NCOA3	EP300	Affinity Capture-Western	physical	PUBMED:10655477
251226	7157	2033	TP53	EP300	Reconstituted Complex	physical	PUBMED:15186775
252516	26039	2033	SS18L1	EP300	Affinity Capture-Western	physical	PUBMED:14716005
252684	2033	10401	EP300	PIAS3	Affinity Capture-Western	physical	PUBMED:14691252
252836	2033	9575	EP300	CLOCK	Reconstituted Complex	physical	PUBMED:14645221
252837	2033	406	EP300	ARNTL	Reconstituted Complex	physical	PUBMED:14645221
252838	2033	4862	EP300	NPAS2	Reconstituted Complex	physical	PUBMED:14645221
252842	4862	2033	NPAS2	EP300	Reconstituted Complex	physical	PUBMED:14645221
253057	688	2033	KLF5	EP300	Affinity Capture-Western	physical	PUBMED:14612398
258764	51147	2033	ING4	EP300	Affinity Capture-Western	physical	PUBMED:12750254
258765	84289	2033	ING5	EP300	Affinity Capture-Western	physical	PUBMED:12750254
258766	2033	51147	EP300	ING4	Affinity Capture-Western	physical	PUBMED:12750254
258767	2033	84289	EP300	ING5	Affinity Capture-Western	physical	PUBMED:12750254
258921	2033	55728	EP300	N4BP2	Affinity Capture-Western	physical	PUBMED:12730195
260517	2033	7020	EP300	TFAP2A	Affinity Capture-Western	physical	PUBMED:12586840
260518	2033	10370	EP300	CITED2	Affinity Capture-Western	physical	PUBMED:12586840
260722	4209	2033	MEF2D	EP300	Affinity Capture-Western	physical	PUBMED:10825153
260742	2033	5468	EP300	PPARG	Reconstituted Complex	physical	PUBMED:12479814
260743	2033	2099	EP300	ESR1	Reconstituted Complex	physical	PUBMED:12479814
260975	2033	8850	EP300	KAT2B	Biochemical Activity	physical	PUBMED:12419806
260976	2033	5970	EP300	RELA	Biochemical Activity	physical	PUBMED:12419806
260982	2033	7528	EP300	YY1	Biochemical Activity	physical	PUBMED:11486036
262307	2033	4087	EP300	SMAD2	Affinity Capture-Western	physical	PUBMED:10199400
262334	4209	2033	MEF2D	EP300	Affinity Capture-Western	physical	PUBMED:10933397
262508	2033	2113	EP300	ETS1	Phenotypic Enhancement	genetic	PUBMED:10942770
262509	2033	2114	EP300	ETS2	Phenotypic Enhancement	genetic	PUBMED:10942770
262510	7157	2033	TP53	EP300	Phenotypic Suppression	genetic	PUBMED:10942770
262511	2002	2033	ELK1	EP300	Phenotypic Enhancement	genetic	PUBMED:12514134
262512	2002	2033	ELK1	EP300	Reconstituted Complex	physical	PUBMED:12514134
262513	2002	2033	ELK1	EP300	Affinity Capture-Western	physical	PUBMED:12514134
262514	7528	2033	YY1	EP300	Affinity Capture-Western	physical	PUBMED:7758944
262515	2033	7528	EP300	YY1	Affinity Capture-Western	physical	PUBMED:7758944
262516	7528	2033	YY1	EP300	Two-hybrid	physical	PUBMED:7758944
262517	2033	7528	EP300	YY1	Reconstituted Complex	physical	PUBMED:7758944
262519	6760	2033	SS18	EP300	Affinity Capture-Western	physical	PUBMED:11030627
262520	2033	6760	EP300	SS18	Affinity Capture-Western	physical	PUBMED:11030627
262521	6760	2033	SS18	EP300	Reconstituted Complex	physical	PUBMED:11030627
262523	1045	2033	CDX2	EP300	Reconstituted Complex	physical	PUBMED:10506141
262524	5080	2033	PAX6	EP300	Reconstituted Complex	physical	PUBMED:10506141
262528	1045	2033	CDX2	EP300	Affinity Capture-Western	physical	PUBMED:10506141
262529	2033	1045	EP300	CDX2	Affinity Capture-Western	physical	PUBMED:10506141
262530	5080	2033	PAX6	EP300	Affinity Capture-Western	physical	PUBMED:10506141
262531	2033	5080	EP300	PAX6	Affinity Capture-Western	physical	PUBMED:10506141
262532	1385	2033	CREB1	EP300	Affinity Capture-Western	physical	PUBMED:10506141
262533	2033	7392	EP300	USF2	Two-hybrid	physical	PUBMED:10434034
262534	2033	2237	EP300	FEN1	Affinity Capture-Western	physical	PUBMED:11430825
262535	2237	2033	FEN1	EP300	Affinity Capture-Western	physical	PUBMED:11430825
262536	2033	2237	EP300	FEN1	Reconstituted Complex	physical	PUBMED:11430825
262537	2033	2237	EP300	FEN1	Biochemical Activity	physical	PUBMED:11430825
262540	2033	2033	EP300	EP300	Biochemical Activity	physical	PUBMED:10567538
262543	4205	2033	MEF2A	EP300	Reconstituted Complex	physical	PUBMED:12371907
262544	4205	2033	MEF2A	EP300	Affinity Capture-Western	physical	PUBMED:12371907
262546	7067	2033	THRA	EP300	Affinity Capture-Western	physical	PUBMED:12371907
262548	2033	7067	EP300	THRA	Affinity Capture-Western	physical	PUBMED:12371907
262549	2033	4205	EP300	MEF2A	Affinity Capture-Western	physical	PUBMED:12371907
262550	2033	6095	EP300	RORA	Two-hybrid	physical	PUBMED:9862959
262551	6095	2033	RORA	EP300	Reconstituted Complex	physical	PUBMED:9862959
262553	4654	2033	MYOD1	EP300	Reconstituted Complex	physical	PUBMED:9862959
262559	7251	2033	TSG101	EP300	Affinity Capture-Western	physical	PUBMED:10440698
262560	7251	2033	TSG101	EP300	Reconstituted Complex	physical	PUBMED:10440698
262561	2033	4605	EP300	MYBL2	Affinity Capture-Western	physical	PUBMED:11733503
262562	2033	4605	EP300	MYBL2	Biochemical Activity	physical	PUBMED:11733503
262567	2033	3621	EP300	ING1	Affinity Capture-Western	physical	PUBMED:12015309
262571	2033	4086	EP300	SMAD1	Affinity Capture-Western	physical	PUBMED:10673036
262574	2033	7291	EP300	TWIST1	Affinity Capture-Western	physical	PUBMED:10025406
262575	2033	7291	EP300	TWIST1	Reconstituted Complex	physical	PUBMED:10025406
262577	7291	2033	TWIST1	EP300	Reconstituted Complex	physical	PUBMED:10025406
262580	2033	7291	EP300	TWIST1	Phenotypic Suppression	genetic	PUBMED:10025406
262582	2033	4760	EP300	NEUROD1	Reconstituted Complex	physical	PUBMED:10545951
262587	9464	2033	HAND2	EP300	Reconstituted Complex	physical	PUBMED:11994297
262713	2033	1840	EP300	DTX1	Affinity Capture-Western	physical	PUBMED:11564735
262714	1840	2033	DTX1	EP300	Two-hybrid	physical	PUBMED:11564735
262715	2033	429	EP300	ASCL1	Affinity Capture-Western	physical	PUBMED:11564735
262733	2874	2033	GPS2	EP300	Affinity Capture-Western	physical	PUBMED:10846067
262734	2033	2874	EP300	GPS2	Affinity Capture-Western	physical	PUBMED:10846067
262735	2033	2874	EP300	GPS2	Reconstituted Complex	physical	PUBMED:10846067
262736	3192	2033	HNRNPU	EP300	Affinity Capture-Western	physical	PUBMED:11909954
262737	2033	3192	EP300	HNRNPU	Reconstituted Complex	physical	PUBMED:11909954
262738	2033	3192	EP300	HNRNPU	Affinity Capture-Western	physical	PUBMED:11909954
262739	2033	3192	EP300	HNRNPU	Co-fractionation	physical	PUBMED:11909954
262740	2033	4092	EP300	SMAD7	Affinity Capture-Western	physical	PUBMED:12408818
262741	4092	2033	SMAD7	EP300	Reconstituted Complex	physical	PUBMED:12408818
262742	4092	2033	SMAD7	EP300	Affinity Capture-Western	physical	PUBMED:12408818
262743	2033	4092	EP300	SMAD7	Biochemical Activity	physical	PUBMED:12408818
262744	9794	2033	MAML1	EP300	Reconstituted Complex	physical	PUBMED:12391150
262747	2033	23741	EP300	EID1	Reconstituted Complex	physical	PUBMED:11073989
262753	23741	2033	EID1	EP300	Affinity Capture-Western	physical	PUBMED:11073990
262754	2033	23741	EP300	EID1	Reconstituted Complex	physical	PUBMED:11073990
262758	10432	2033	RBM14	EP300	Reconstituted Complex	physical	PUBMED:11443112
262761	2033	163732	EP300	CITED4	Affinity Capture-Western	physical	PUBMED:11744733
262762	163732	2033	CITED4	EP300	Affinity Capture-Western	physical	PUBMED:11744733
262763	2033	163732	EP300	CITED4	Reconstituted Complex	physical	PUBMED:11744733
262764	2033	10370	EP300	CITED2	Reconstituted Complex	physical	PUBMED:11744733
262765	2033	163732	EP300	CITED4	Two-hybrid	physical	PUBMED:11744733
262773	2033	3091	EP300	HIF1A	Affinity Capture-Western	physical	PUBMED:11823643
262774	2033	3091	EP300	HIF1A	Co-crystal Structure	physical	PUBMED:11959990
262777	4194	2033	MDM4	EP300	Reconstituted Complex	physical	PUBMED:12483531
262786	23054	2033	NCOA6	EP300	Affinity Capture-Western	physical	PUBMED:10823961
262787	23054	2033	NCOA6	EP300	Reconstituted Complex	physical	PUBMED:10823961
262790	10474	2033	TADA3	EP300	Affinity Capture-Western	physical	PUBMED:11707411
262792	2627	2033	GATA6	EP300	Affinity Capture-Western	physical	PUBMED:10851229
262793	2033	133746	EP300	JMY	Affinity Capture-Western	physical	PUBMED:10518217
262794	2033	133746	EP300	JMY	Reconstituted Complex	physical	PUBMED:10518217
262929	602	2033	BCL3	EP300	Two-hybrid	physical	PUBMED:10497212
262954	2033	602	EP300	BCL3	Reconstituted Complex	physical	PUBMED:10497212
262972	672	2033	BRCA1	EP300	Affinity Capture-Western	physical	PUBMED:10655477
262973	672	2033	BRCA1	EP300	Reconstituted Complex	physical	PUBMED:10655477
263016	2033	1958	EP300	EGR1	Affinity Capture-Western	physical	PUBMED:9806899
263017	2033	1958	EP300	EGR1	Reconstituted Complex	physical	PUBMED:9806899
263316	6929	2033	TCF3	EP300	Co-fractionation	physical	PUBMED:12435739
263320	6929	2033	TCF3	EP300	Affinity Capture-Western	physical	PUBMED:12435739
263322	2033	6929	EP300	TCF3	Biochemical Activity	physical	PUBMED:12435739
263326	6929	2033	TCF3	EP300	Phenotypic Enhancement	genetic	PUBMED:12435739
263331	2033	4255	EP300	MGMT	Affinity Capture-Western	physical	PUBMED:11564893
263361	1655	2033	DDX5	EP300	Affinity Capture-Western	physical	PUBMED:12527917
263362	2033	1655	EP300	DDX5	Affinity Capture-Western	physical	PUBMED:12527917
263369	2033	7157	EP300	TP53	Reconstituted Complex	physical	PUBMED:11782467
263370	2033	7157	EP300	TP53	Biochemical Activity	physical	PUBMED:11782467
263385	2033	4435	EP300	CITED1	Affinity Capture-Western	physical	PUBMED:10722728
263387	2033	4435	EP300	CITED1	Reconstituted Complex	physical	PUBMED:10722728
263399	2033	4094	EP300	MAF	Affinity Capture-Western	physical	PUBMED:11943779
263400	4094	2033	MAF	EP300	Affinity Capture-Western	physical	PUBMED:11943779
263403	2033	5629	EP300	PROX1	Affinity Capture-Western	physical	PUBMED:11943779
263406	2033	27043	EP300	PELP1	Affinity Capture-Western	physical	PUBMED:11481323
263408	27043	2033	PELP1	EP300	Affinity Capture-Western	physical	PUBMED:11481323
263436	2033	6721	EP300	SREBF2	Far Western	physical	PUBMED:8918891
263437	4773	2033	NFATC2	EP300	Affinity Capture-Western	physical	PUBMED:9625762
263438	2033	4773	EP300	NFATC2	Affinity Capture-Western	physical	PUBMED:9625762
263454	2033	9325	EP300	TRIP4	Two-hybrid	physical	PUBMED:10454579
263470	6773	2033	STAT2	EP300	Reconstituted Complex	physical	PUBMED:10464260
263471	20847	2033	Stat2	EP300	Reconstituted Complex	physical	PUBMED:10464260
263472	2033	20847	EP300	Stat2	Affinity Capture-Western	physical	PUBMED:10464260
263473	2033	20848	EP300	Stat3	Affinity Capture-Western	physical	PUBMED:10464260
263474	2033	6772	EP300	STAT1	Affinity Capture-Western	physical	PUBMED:10464260
263488	9794	2033	MAML1	EP300	Affinity Capture-MS	physical	PUBMED:12050117
263490	9794	2033	MAML1	EP300	Affinity Capture-Western	physical	PUBMED:12050117
263511	2033	6996	EP300	TDG	Biochemical Activity	physical	PUBMED:11864601
263512	2033	10370	EP300	CITED2	Reconstituted Complex	physical	PUBMED:9887100
263518	4928	2033	NUP98	EP300	Affinity Capture-Western	physical	PUBMED:9858599
263519	2033	55809	EP300	TRERF1	Phenotypic Enhancement	genetic	PUBMED:11349124
263520	2033	55809	EP300	TRERF1	Reconstituted Complex	physical	PUBMED:11349124
263522	2033	55809	EP300	TRERF1	Affinity Capture-Western	physical	PUBMED:11349124
263525	96764	2033	TGS1	EP300	Reconstituted Complex	physical	PUBMED:11912212
263528	2033	96764	EP300	TGS1	Reconstituted Complex	physical	PUBMED:11912212
263530	2033	96764	EP300	TGS1	Affinity Capture-Western	physical	PUBMED:11912212
263533	96764	2033	TGS1	EP300	Affinity Capture-Western	physical	PUBMED:11912212
263549	4762	2033	NEUROG1	EP300	Phenotypic Enhancement	genetic	PUBMED:11239394
263570	79753	2033	SNIP1	EP300	Affinity Capture-Western	physical	PUBMED:10887155
263572	2033	4089	EP300	SMAD4	Affinity Capture-Western	physical	PUBMED:10887155
263573	2033	79753	EP300	SNIP1	Affinity Capture-Western	physical	PUBMED:10887155
263641	3660	2033	IRF2	EP300	Affinity Capture-Western	physical	PUBMED:11304541
263643	2033	3660	EP300	IRF2	Biochemical Activity	physical	PUBMED:11304541
263645	2033	3660	EP300	IRF2	Reconstituted Complex	physical	PUBMED:11304541
263909	4086	2033	SMAD1	EP300	Affinity Capture-Western	physical	PUBMED:10205054
263910	6774	2033	STAT3	EP300	Affinity Capture-Western	physical	PUBMED:10205054
263912	2033	4086	EP300	SMAD1	Affinity Capture-Western	physical	PUBMED:10205054
263913	2033	6774	EP300	STAT3	Affinity Capture-Western	physical	PUBMED:10205054
263918	2099	2033	ESR1	EP300	Reconstituted Complex	physical	PUBMED:11782371
263920	672	2033	BRCA1	EP300	Phenotypic Suppression	genetic	PUBMED:11782371
263921	2033	2099	EP300	ESR1	Affinity Capture-Western	physical	PUBMED:11782371
263923	2099	2033	ESR1	EP300	Affinity Capture-Western	physical	PUBMED:11782371
263925	672	2033	BRCA1	EP300	Affinity Capture-Western	physical	PUBMED:11782371
263931	3164	2033	NR4A1	EP300	Reconstituted Complex	physical	PUBMED:12082103
263934	2033	6927	EP300	HNF1A	Affinity Capture-Western	physical	PUBMED:11978637
263935	2033	6927	EP300	HNF1A	Reconstituted Complex	physical	PUBMED:11978637
263936	51176	2033	LEF1	EP300	Biochemical Activity	physical	PUBMED:12446687
263937	51176	2033	LEF1	EP300	Affinity Capture-Western	physical	PUBMED:12446687
263938	51176	2033	LEF1	EP300	Reconstituted Complex	physical	PUBMED:12446687
263939	4654	2033	MYOD1	EP300	Phenotypic Enhancement	genetic	PUBMED:9001254
263941	2033	4654	EP300	MYOD1	Reconstituted Complex	physical	PUBMED:9001254
263942	4654	2033	MYOD1	EP300	Reconstituted Complex	physical	PUBMED:9001254
263944	4208	2033	MEF2C	EP300	Phenotypic Enhancement	genetic	PUBMED:9001254
263945	4208	2033	MEF2C	EP300	Reconstituted Complex	physical	PUBMED:9001254
263948	2033	5970	EP300	RELA	Two-hybrid	physical	PUBMED:9096323
263950	2033	5970	EP300	RELA	Affinity Capture-Western	physical	PUBMED:9096323
263951	5970	2033	RELA	EP300	Phenotypic Enhancement	genetic	PUBMED:9096323
263953	2033	5970	EP300	RELA	Reconstituted Complex	physical	PUBMED:9096323
263954	7157	2033	TP53	EP300	Reconstituted Complex	physical	PUBMED:9809062
263955	2033	7157	EP300	TP53	Reconstituted Complex	physical	PUBMED:9809062
263956	7157	2033	TP53	EP300	Affinity Capture-Western	physical	PUBMED:9809062
263957	2033	4193	EP300	MDM2	Reconstituted Complex	physical	PUBMED:9809062
263958	4193	2033	MDM2	EP300	Affinity Capture-Western	physical	PUBMED:9809062
263959	2033	4193	EP300	MDM2	Co-fractionation	physical	PUBMED:9809062
263960	2033	7157	EP300	TP53	Co-fractionation	physical	PUBMED:9809062
263962	4193	2033	MDM2	EP300	Reconstituted Complex	physical	PUBMED:9809062
263965	2033	595	EP300	CCND1	Reconstituted Complex	physical	PUBMED:11788592
263967	5465	2033	PPARA	EP300	Two-hybrid	physical	PUBMED:9407140
264147	2033	5111	EP300	PCNA	Affinity Capture-Western	physical	PUBMED:11268218
264148	5111	2033	PCNA	EP300	Affinity Capture-Western	physical	PUBMED:11268218
264149	2033	5111	EP300	PCNA	Reconstituted Complex	physical	PUBMED:11268218
264150	2033	7507	EP300	XPA	Affinity Capture-Western	physical	PUBMED:11268218
264151	6886	2033	TAL1	EP300	Affinity Capture-Western	physical	PUBMED:10490830
264152	6886	2033	TAL1	EP300	Reconstituted Complex	physical	PUBMED:10490830
264153	2033	6886	EP300	TAL1	Reconstituted Complex	physical	PUBMED:10490830
264154	5757	2033	PTMA	EP300	Phenotypic Enhancement	genetic	PUBMED:11967287
264155	2033	5757	EP300	PTMA	Reconstituted Complex	physical	PUBMED:11967287
264156	1051	2033	CEBPB	EP300	Phenotypic Enhancement	genetic	PUBMED:9343424
264157	1051	2033	CEBPB	EP300	Affinity Capture-Western	physical	PUBMED:9343424
264158	2033	1051	EP300	CEBPB	Affinity Capture-Western	physical	PUBMED:9343424
264159	2033	1051	EP300	CEBPB	Reconstituted Complex	physical	PUBMED:9343424
264160	1051	2033	CEBPB	EP300	Two-hybrid	physical	PUBMED:9343424
264194	2033	5430	EP300	POLR2A	Affinity Capture-Western	physical	PUBMED:9710619
270309	2033	10980	EP300	COPS6	Two-hybrid	physical	PUBMED:16169070
275584	4087	2033	SMAD2	EP300	Affinity Capture-Western	physical	PUBMED:11371641
279348	2033	10923	EP300	SUB1	Biochemical Activity	physical	PUBMED:11279157
279349	6778	2033	STAT6	EP300	Phenotypic Enhancement	genetic	PUBMED:10454341
279351	6778	2033	STAT6	EP300	Reconstituted Complex	physical	PUBMED:10454341
279745	2033	7709	EP300	ZBTB17	Affinity Capture-Western	physical	PUBMED:11283613
280775	10370	2033	CITED2	EP300	Reconstituted Complex	physical	PUBMED:10593900
281869	5465	2033	PPARA	EP300	Two-hybrid	physical	PUBMED:10336495
281871	5465	2033	PPARA	EP300	Reconstituted Complex	physical	PUBMED:10336495
316832	2099	2033	ESR1	EP300	Affinity Capture-Western	physical	PUBMED:11867769
316839	2099	2033	ESR1	EP300	Reconstituted Complex	physical	PUBMED:11867769
317849	2033	8290	EP300	HIST3H3	Biochemical Activity	physical	PUBMED:11163245
317850	2033	121504	EP300	HIST4H4	Biochemical Activity	physical	PUBMED:11163245
330914	2033	7157	EP300	TP53	Biochemical Activity	physical	PUBMED:18485870
331034	2033	7157	EP300	TP53	Affinity Capture-Western	physical	PUBMED:17977830
334468	2033	9014	EP300	TAF1B	Two-hybrid	physical	PUBMED:11073993
334469	2033	4673	EP300	NAP1L1	Two-hybrid	physical	PUBMED:11073993
334470	2033	4676	EP300	NAP1L4	Two-hybrid	physical	PUBMED:11073993
334471	2033	4676	EP300	NAP1L4	Affinity Capture-Western	physical	PUBMED:11073993
334472	2033	4676	EP300	NAP1L4	Reconstituted Complex	physical	PUBMED:11073993
338531	1387	2033	CREBBP	EP300	Affinity Capture-Western	physical	PUBMED:17970752
338532	7391	2033	USF1	EP300	Affinity Capture-Western	physical	PUBMED:17970752
338670	2033	7157	EP300	TP53	Affinity Capture-Western	physical	PUBMED:18612383
435399	2033	10013	EP300	HDAC6	Affinity Capture-Western	physical	PUBMED:19344692
435400	10013	2033	HDAC6	EP300	Affinity Capture-Western	physical	PUBMED:19344692
445641	2033	9401	EP300	RECQL4	Affinity Capture-Western	physical	PUBMED:19299466
445642	2033	9401	EP300	RECQL4	Biochemical Activity	physical	PUBMED:19299466
445643	2033	9401	EP300	RECQL4	Reconstituted Complex	physical	PUBMED:19299466
445644	2033	8945	EP300	BTRC	Affinity Capture-Western	physical	PUBMED:19297328
445804	51434	2033	ANAPC7	EP300	Affinity Capture-Western	physical	PUBMED:16319895
445806	2033	51433	EP300	ANAPC5	Affinity Capture-Western	physical	PUBMED:16319895
445808	2033	51434	EP300	ANAPC7	Affinity Capture-Western	physical	PUBMED:16319895
445810	8881	2033	CDC16	EP300	Affinity Capture-Western	physical	PUBMED:16319895
445812	29882	2033	ANAPC2	EP300	Affinity Capture-Western	physical	PUBMED:16319895
445817	999	2033	CDH1	EP300	Affinity Capture-Western	physical	PUBMED:16319895
445819	991	2033	CDC20	EP300	Affinity Capture-Western	physical	PUBMED:16319895
445820	2033	999	EP300	CDH1	Affinity Capture-Western	physical	PUBMED:16319895
445821	2033	991	EP300	CDC20	Affinity Capture-Western	physical	PUBMED:16319895
448192	7528	2033	YY1	EP300	Affinity Capture-Western	physical	PUBMED:19279113
448193	2033	8841	EP300	HDAC3	Affinity Capture-Western	physical	PUBMED:19279113
448194	2033	7528	EP300	YY1	Affinity Capture-Western	physical	PUBMED:19279113
448196	7528	2033	YY1	EP300	Reconstituted Complex	physical	PUBMED:19279113
448202	2033	81620	EP300	CDT1	Biochemical Activity	physical	PUBMED:19276081
463402	468	2033	ATF4	EP300	Affinity Capture-Western	physical	PUBMED:16219772
463403	468	2033	ATF4	EP300	Reconstituted Complex	physical	PUBMED:16219772
463404	2033	468	EP300	ATF4	Affinity Capture-Western	physical	PUBMED:16219772
463520	5966	2033	REL	EP300	Reconstituted Complex	physical	PUBMED:19948376
463522	5966	2033	REL	EP300	Affinity Capture-Western	physical	PUBMED:19948376
463530	10521	2033	DDX17	EP300	Affinity Capture-Western	physical	PUBMED:17226766
463531	2033	10521	EP300	DDX17	Affinity Capture-Western	physical	PUBMED:17226766
463533	10521	2033	DDX17	EP300	Reconstituted Complex	physical	PUBMED:17226766
463564	2033	4149	EP300	MAX	Biochemical Activity	physical	PUBMED:17217336
464293	2033	171849	EP300	pop-1	Biochemical Activity	physical	PUBMED:12651889
464294	2033	171849	EP300	pop-1	Reconstituted Complex	physical	PUBMED:12651889
464295	171849	2033	pop-1	EP300	Reconstituted Complex	physical	PUBMED:12651889
464304	6667	2033	SP1	EP300	Affinity Capture-Western	physical	PUBMED:19062177
464430	4217	2033	MAP3K5	EP300	Two-hybrid	physical	PUBMED:20936779
464431	5062	2033	PAK2	EP300	Two-hybrid	physical	PUBMED:20936779
464432	2885	2033	GRB2	EP300	Two-hybrid	physical	PUBMED:20936779
465114	2033	8841	EP300	HDAC3	Reconstituted Complex	physical	PUBMED:17158926
465123	8841	2033	HDAC3	EP300	Affinity Capture-Western	physical	PUBMED:17158926
465331	2033	1147	EP300	CHUK	Co-localization	physical	PUBMED:19838210
465332	2033	4851	EP300	NOTCH1	Affinity Capture-Western	physical	PUBMED:19838210
465333	2033	2099	EP300	ESR1	Affinity Capture-Western	physical	PUBMED:19838210
465363	2033	64100	EP300	ELSPBP1	Affinity Capture-Western	physical	PUBMED:19828133
465364	2033	6662	EP300	SOX9	Affinity Capture-Western	physical	PUBMED:19828133
465365	6662	2033	SOX9	EP300	Affinity Capture-Western	physical	PUBMED:19828133
465794	2033	7157	EP300	TP53	Biochemical Activity	physical	PUBMED:19805293
465795	2033	8350	EP300	HIST1H3A	Biochemical Activity	physical	PUBMED:19801601
467711	1488	2033	CTBP2	EP300	Affinity Capture-Western	physical	PUBMED:19754958
468081	7994	2033	KAT6A	EP300	Affinity Capture-Western	physical	PUBMED:19001415
468097	30009	2033	TBX21	EP300	Affinity Capture-Western	physical	PUBMED:17075044
468101	2033	30009	EP300	TBX21	Affinity Capture-Western	physical	PUBMED:17075044
468105	22933	2033	SIRT2	EP300	Biochemical Activity	physical	PUBMED:18995842
468130	9611	2033	NCOR1	EP300	Affinity Capture-Western	physical	PUBMED:17073437
468131	9612	2033	NCOR2	EP300	Affinity Capture-Western	physical	PUBMED:17073437
468193	2033	142	EP300	PARP1	Affinity Capture-Western	physical	PUBMED:19622798
468281	2033	2033	EP300	EP300	Biochemical Activity	physical	PUBMED:17065153
468332	10891	2033	PPARGC1A	EP300	Affinity Capture-MS	physical	PUBMED:17050673
470527	2017	2033	CTTN	EP300	Affinity Capture-Western	physical	PUBMED:18850005
470876	5467	2033	PPARD	EP300	Reconstituted Complex	physical	PUBMED:16930961
470888	10498	2033	CARM1	EP300	Biochemical Activity	physical	PUBMED:16923966
470894	8202	2033	NCOA3	EP300	Affinity Capture-Western	physical	PUBMED:16923966
470911	861	2033	RUNX1	EP300	Affinity Capture-Western	physical	PUBMED:16917507
470912	28996	2033	HIPK2	EP300	Biochemical Activity	physical	PUBMED:16917507
470913	28996	2033	HIPK2	EP300	Affinity Capture-Western	physical	PUBMED:16917507
470914	2033	28996	EP300	HIPK2	Affinity Capture-Western	physical	PUBMED:16917507
470915	2033	28996	EP300	HIPK2	Reconstituted Complex	physical	PUBMED:16917507
470965	2033	7157	EP300	TP53	Affinity Capture-Western	physical	PUBMED:15542844
471118	2099	2033	ESR1	EP300	Affinity Capture-Western	physical	PUBMED:18765668
471121	2100	2033	ESR2	EP300	Affinity Capture-Western	physical	PUBMED:18765668
471903	2033	4088	EP300	SMAD3	Affinity Capture-Western	physical	PUBMED:16876108
472117	5325	2033	PLAGL1	EP300	Reconstituted Complex	physical	PUBMED:16809786
472119	2033	5325	EP300	PLAGL1	Affinity Capture-Western	physical	PUBMED:16809786
472121	22933	2033	SIRT2	EP300	Affinity Capture-Western	physical	PUBMED:18722353
472122	2033	22933	EP300	SIRT2	Affinity Capture-Western	physical	PUBMED:18722353
472123	2033	3065	EP300	HDAC1	Affinity Capture-Western	physical	PUBMED:18722353
472124	2033	22933	EP300	SIRT2	Biochemical Activity	physical	PUBMED:18722353
472148	3065	2033	HDAC1	EP300	Affinity Capture-Western	physical	PUBMED:16787918
472172	2033	3622	EP300	ING2	Affinity Capture-Western	physical	PUBMED:16782091
477855	2033	6667	EP300	SP1	Affinity Capture-Western	physical	PUBMED:16734381
477859	2033	6670	EP300	SP3	Affinity Capture-Western	physical	PUBMED:16734381
477876	2033	860	EP300	RUNX2	Affinity Capture-Western	physical	PUBMED:16728531
477877	57658	2033	CALCOCO1	EP300	Affinity Capture-Western	physical	PUBMED:16717280
477878	2033	57658	EP300	CALCOCO1	Affinity Capture-Western	physical	PUBMED:16717280
477932	2033	7157	EP300	TP53	Protein-peptide	physical	PUBMED:15337767
478448	2033	2099	EP300	ESR1	Biochemical Activity	physical	PUBMED:16645043
478469	2033	7157	EP300	TP53	Affinity Capture-Western	physical	PUBMED:15295102
478608	2033	2975	EP300	GTF3C1	Affinity Capture-Western	physical	PUBMED:18644873
478609	2033	9330	EP300	GTF3C3	Affinity Capture-Western	physical	PUBMED:18644873
478610	2033	2976	EP300	GTF3C2	Affinity Capture-Western	physical	PUBMED:18644873
478611	2033	9328	EP300	GTF3C5	Affinity Capture-Western	physical	PUBMED:18644873
478650	9112	2033	MTA1	EP300	Affinity Capture-Western	physical	PUBMED:16617102
478778	860	2033	RUNX2	EP300	Affinity Capture-Western	physical	PUBMED:16613856
478780	2033	860	EP300	RUNX2	Affinity Capture-Western	physical	PUBMED:16613856
478781	2033	4086	EP300	SMAD1	Affinity Capture-Western	physical	PUBMED:16613856
478782	2033	4090	EP300	SMAD5	Affinity Capture-Western	physical	PUBMED:16613856
479384	2033	7157	EP300	TP53	Affinity Capture-Western	physical	PUBMED:16537920
479520	2033	7157	EP300	TP53	Affinity Capture-Western	physical	PUBMED:16678111
479521	2033	7428	EP300	VHL	Affinity Capture-Western	physical	PUBMED:16678111
479851	864	2033	RUNX3	EP300	Affinity Capture-Western	physical	PUBMED:15138260
479852	2033	864	EP300	RUNX3	Affinity Capture-Western	physical	PUBMED:15138260
480129	2033	6667	EP300	SP1	Biochemical Activity	physical	PUBMED:16478997
480130	6667	2033	SP1	EP300	Affinity Capture-Western	physical	PUBMED:16478997
480133	6667	2033	SP1	EP300	Reconstituted Complex	physical	PUBMED:16478997
480649	2033	3324	EP300	HSP90AA2P	Reconstituted Complex	physical	PUBMED:18559531
480650	2033	3324	EP300	HSP90AA2P	Biochemical Activity	physical	PUBMED:18559531
480701	4790	2033	NFKB1	EP300	Affinity Capture-Western	physical	PUBMED:14662860
480702	3659	2033	IRF1	EP300	Affinity Capture-Western	physical	PUBMED:14662860
480703	2033	4790	EP300	NFKB1	Affinity Capture-Western	physical	PUBMED:14662860
480704	2033	3659	EP300	IRF1	Affinity Capture-Western	physical	PUBMED:14662860
480819	2033	8338	EP300	HIST2H2AC	Biochemical Activity	physical	PUBMED:16415179
480820	2033	8350	EP300	HIST1H3A	Biochemical Activity	physical	PUBMED:16415179
480821	2033	8359	EP300	HIST1H4A	Biochemical Activity	physical	PUBMED:16415179
481069	2033	2237	EP300	FEN1	Biochemical Activity	physical	PUBMED:16326861
481551	4609	2033	MYC	EP300	Affinity Capture-Western	physical	PUBMED:16287840
481552	4149	2033	MAX	EP300	Affinity Capture-Western	physical	PUBMED:16287840
481553	2033	4609	EP300	MYC	Affinity Capture-Western	physical	PUBMED:16287840
481554	4609	2033	MYC	EP300	Reconstituted Complex	physical	PUBMED:16287840
481556	2033	8350	EP300	HIST1H3A	Biochemical Activity	physical	PUBMED:16287840
481558	2033	8359	EP300	HIST1H4A	Biochemical Activity	physical	PUBMED:16287840
481560	2033	4609	EP300	MYC	Biochemical Activity	physical	PUBMED:16287840
481561	2033	4149	EP300	MAX	Biochemical Activity	physical	PUBMED:16287840
481563	4609	2033	MYC	EP300	Co-localization	physical	PUBMED:16287840
481572	2033	7528	EP300	YY1	Affinity Capture-Western	physical	PUBMED:18542060
481573	2033	8841	EP300	HDAC3	Affinity Capture-Western	physical	PUBMED:18542060
481574	7528	2033	YY1	EP300	Affinity Capture-Western	physical	PUBMED:18542060
481577	8841	2033	HDAC3	EP300	Reconstituted Complex	physical	PUBMED:18542060
481578	7528	2033	YY1	EP300	Reconstituted Complex	physical	PUBMED:18542060
481586	3727	2033	JUND	EP300	Affinity Capture-Western	physical	PUBMED:16264271
481739	2033	5111	EP300	PCNA	Reconstituted Complex	physical	PUBMED:12937166
481740	2033	5111	EP300	PCNA	Affinity Capture-Western	physical	PUBMED:12937166
481751	2033	2115	EP300	ETV1	Affinity Capture-Western	physical	PUBMED:12917345
481752	2033	2115	EP300	ETV1	Biochemical Activity	physical	PUBMED:12917345
482478	2033	51621	EP300	KLF13	Biochemical Activity	physical	PUBMED:12758070
482481	96764	2033	TGS1	EP300	Affinity Capture-Western	physical	PUBMED:12754253
482490	2033	142	EP300	PARP1	Biochemical Activity	physical	PUBMED:16204234
482492	142	2033	PARP1	EP300	Affinity Capture-Western	physical	PUBMED:16204234
482508	142	2033	PARP1	EP300	Reconstituted Complex	physical	PUBMED:16204234
482531	2033	6662	EP300	SOX9	Affinity Capture-Western	physical	PUBMED:12732631
482537	2099	2033	ESR1	EP300	Two-hybrid	physical	PUBMED:12714702
482542	2099	2033	ESR1	EP300	Reconstituted Complex	physical	PUBMED:12714702
482688	951475	2033	HCVgp1	EP300	Reconstituted Complex	physical	PUBMED:16170350
482689	2033	951475	EP300	HCVgp1	Affinity Capture-Western	physical	PUBMED:16170350
482698	2033	1385	EP300	CREB1	Reconstituted Complex	physical	PUBMED:12665587
482699	2033	4654	EP300	MYOD1	Reconstituted Complex	physical	PUBMED:12665587
482795	2033	2099	EP300	ESR1	Affinity Capture-Western	physical	PUBMED:12574227
482796	2033	5241	EP300	PGR	Affinity Capture-Western	physical	PUBMED:12574227
483380	2033	8350	EP300	HIST1H3A	Biochemical Activity	physical	PUBMED:12498683
483474	5763	2033	PTMS	EP300	Affinity Capture-Western	physical	PUBMED:16150697
483476	2033	5763	EP300	PTMS	Affinity Capture-Western	physical	PUBMED:16150697
483497	2033	3725	EP300	JUN	Reconstituted Complex	physical	PUBMED:12437352
483498	2033	3725	EP300	JUN	Co-fractionation	physical	PUBMED:12437352
483499	2033	3725	EP300	JUN	Co-crystal Structure	physical	PUBMED:12437352
483512	2033	6772	EP300	STAT1	Affinity Capture-Western	physical	PUBMED:12403783
483513	2033	5970	EP300	RELA	Affinity Capture-Western	physical	PUBMED:12403783
483514	2033	604	EP300	BCL6	Biochemical Activity	physical	PUBMED:12402037
483515	2033	604	EP300	BCL6	Affinity Capture-Western	physical	PUBMED:12402037
483521	367	2033	AR	EP300	Affinity Capture-Western	physical	PUBMED:18487222
483565	4287	2033	ATXN3	EP300	Reconstituted Complex	physical	PUBMED:12297501
483568	4287	2033	ATXN3	EP300	Affinity Capture-Western	physical	PUBMED:12297501
483582	2033	6667	EP300	SP1	Affinity Capture-Western	physical	PUBMED:12200149
483583	2033	6670	EP300	SP3	Affinity Capture-Western	physical	PUBMED:12200149
483596	2033	4609	EP300	MYC	Biochemical Activity	physical	PUBMED:16126174
483597	2033	4149	EP300	MAX	Biochemical Activity	physical	PUBMED:16126174
483599	1487	2033	CTBP1	EP300	Affinity Capture-Western	physical	PUBMED:16122695
483629	4520	2033	MTF1	EP300	Affinity Capture-Western	physical	PUBMED:18458062
483630	2033	4520	EP300	MTF1	Affinity Capture-Western	physical	PUBMED:18458062
483702	2033	4869	EP300	NPM1	Biochemical Activity	physical	PUBMED:16107701
484135	2033	10498	EP300	CARM1	Reconstituted Complex	physical	PUBMED:11997499
484136	2033	23426	EP300	GRIP1	Reconstituted Complex	physical	PUBMED:11997499
484137	2033	23426	EP300	GRIP1	Two-hybrid	physical	PUBMED:11997499
485586	5914	2033	RARA	EP300	Affinity Capture-Western	physical	PUBMED:11980644
485596	2033	3725	EP300	JUN	Affinity Capture-Western	physical	PUBMED:11980644
485680	23741	2033	EID1	EP300	Reconstituted Complex	physical	PUBMED:11964378
485689	2033	6774	EP300	STAT3	Affinity Capture-Western	physical	PUBMED:11923478
485690	2033	6772	EP300	STAT1	Affinity Capture-Western	physical	PUBMED:11923478
485691	6774	2033	STAT3	EP300	Affinity Capture-Western	physical	PUBMED:11923478
485782	2033	8335	EP300	HIST1H2AB	Biochemical Activity	physical	PUBMED:11884585
485783	2033	3018	EP300	HIST1H2BB	Biochemical Activity	physical	PUBMED:11884585
485784	2033	8350	EP300	HIST1H3A	Biochemical Activity	physical	PUBMED:11884585
485785	2033	8359	EP300	HIST1H4A	Biochemical Activity	physical	PUBMED:11884585
486249	2033	8335	EP300	HIST1H2AB	Biochemical Activity	physical	PUBMED:11830591
486250	2033	3018	EP300	HIST1H2BB	Biochemical Activity	physical	PUBMED:11830591
486251	2033	8350	EP300	HIST1H3A	Biochemical Activity	physical	PUBMED:11830591
486252	2033	8359	EP300	HIST1H4A	Biochemical Activity	physical	PUBMED:11830591
486309	3091	2033	HIF1A	EP300	Affinity Capture-Western	physical	PUBMED:14691445
486620	8202	2033	NCOA3	EP300	Reconstituted Complex	physical	PUBMED:11823864
486621	8202	2033	NCOA3	EP300	Co-crystal Structure	physical	PUBMED:11823864
486688	2033	6720	EP300	SREBF1	Affinity Capture-Western	physical	PUBMED:14615581
502512	2033	7157	EP300	TP53	Biochemical Activity	physical	PUBMED:16024799
502893	2033	7913	EP300	DEK	Biochemical Activity	physical	PUBMED:15987677
503160	6314	2033	ATXN7	EP300	Affinity Capture-Western	physical	PUBMED:15932940
503282	10413	2033	YAP1	EP300	Co-localization	physical	PUBMED:15893728
503283	7161	2033	TP73	EP300	Affinity Capture-Western	physical	PUBMED:15893728
503604	1487	2033	CTBP1	EP300	Reconstituted Complex	physical	PUBMED:15834423
503607	1487	2033	CTBP1	EP300	Affinity Capture-Western	physical	PUBMED:15834423
503608	2033	1487	EP300	CTBP1	Reconstituted Complex	physical	PUBMED:15834423
503609	2033	8350	EP300	HIST1H3A	Reconstituted Complex	physical	PUBMED:15834423
503610	2033	8359	EP300	HIST1H4A	Reconstituted Complex	physical	PUBMED:15834423
503844	2033	4790	EP300	NFKB1	Biochemical Activity	physical	PUBMED:11739381
503856	10498	2033	CARM1	EP300	Reconstituted Complex	physical	PUBMED:11701890
503858	10498	2033	CARM1	EP300	Two-hybrid	physical	PUBMED:11701890
503860	10498	2033	CARM1	EP300	Affinity Capture-Western	physical	PUBMED:11701890
503862	10498	2033	CARM1	EP300	Biochemical Activity	physical	PUBMED:11701890
504068	10498	2033	CARM1	EP300	Biochemical Activity	physical	PUBMED:15731352
504070	2033	23426	EP300	GRIP1	Reconstituted Complex	physical	PUBMED:15731352
504103	2033	3007	EP300	HIST1H1D	Biochemical Activity	physical	PUBMED:11691934
504104	2033	317772	EP300	HIST2H2AB	Biochemical Activity	physical	PUBMED:11691934
504105	2033	8350	EP300	HIST1H3A	Biochemical Activity	physical	PUBMED:11691934
504106	2033	8359	EP300	HIST1H4A	Biochemical Activity	physical	PUBMED:11691934
504139	2033	155871	EP300	tat	Biochemical Activity	physical	PUBMED:11080476
504179	2033	155871	EP300	tat	Reconstituted Complex	physical	PUBMED:11080476
504181	155871	2033	tat	EP300	Reconstituted Complex	physical	PUBMED:11080476
504603	688	2033	KLF5	EP300	Reconstituted Complex	physical	PUBMED:15668237
504642	2033	6774	EP300	STAT3	Affinity Capture-Western	physical	PUBMED:15653507
504647	2033	6774	EP300	STAT3	Biochemical Activity	physical	PUBMED:15653507
504653	7421	2033	VDR	EP300	Co-localization	physical	PUBMED:15647825
504654	2033	7421	EP300	VDR	Co-localization	physical	PUBMED:15647825
504664	6720	2033	SREBF1	EP300	Affinity Capture-Western	physical	PUBMED:12640139
504665	6720	2033	SREBF1	EP300	Reconstituted Complex	physical	PUBMED:12640139
504833	2033	4087	EP300	SMAD2	Affinity Capture-Western	physical	PUBMED:15623506
504834	2033	4088	EP300	SMAD3	Affinity Capture-Western	physical	PUBMED:15623506
504835	2033	6662	EP300	SOX9	Affinity Capture-Western	physical	PUBMED:15623506
504842	2033	317772	EP300	HIST2H2AB	Biochemical Activity	physical	PUBMED:11689448
504843	2033	8350	EP300	HIST1H3A	Biochemical Activity	physical	PUBMED:11689448
504844	2033	8359	EP300	HIST1H4A	Biochemical Activity	physical	PUBMED:11689448
504849	4609	2033	MYC	EP300	Affinity Capture-Western	physical	PUBMED:15616592
505086	5970	2033	RELA	EP300	Reconstituted Complex	physical	PUBMED:11585920
505087	4602	2033	MYB	EP300	Reconstituted Complex	physical	PUBMED:11585920
505097	10847	2033	SRCAP	EP300	Affinity Capture-Western	physical	PUBMED:11581372
505302	2033	6927	EP300	HNF1A	Affinity Capture-Western	physical	PUBMED:15598887
505304	6927	2033	HNF1A	EP300	Affinity Capture-Western	physical	PUBMED:15598887
505305	2033	1387	EP300	CREBBP	Affinity Capture-Western	physical	PUBMED:15598887
505306	1387	2033	CREBBP	EP300	Affinity Capture-Western	physical	PUBMED:15598887
505816	2113	2033	ETS1	EP300	Protein-peptide	physical	PUBMED:15572696
505819	2114	2033	ETS2	EP300	Protein-peptide	physical	PUBMED:15572696
506142	2033	5970	EP300	RELA	Affinity Capture-Western	physical	PUBMED:11567019
506157	6667	2033	SP1	EP300	Affinity Capture-Western	physical	PUBMED:11517158
506160	6670	2033	SP3	EP300	Affinity Capture-Western	physical	PUBMED:11517158
506176	2100	2033	ESR2	EP300	FRET	physical	PUBMED:11500849
506188	5468	2033	PPARG	EP300	FRET	physical	PUBMED:11500849
506225	142	2033	PARP1	EP300	Affinity Capture-Western	physical	PUBMED:18280497
506227	2033	10498	EP300	CARM1	Affinity Capture-Western	physical	PUBMED:18280497
506228	2033	5970	EP300	RELA	Affinity Capture-Western	physical	PUBMED:18280497
506229	2033	142	EP300	PARP1	Affinity Capture-Western	physical	PUBMED:18280497
506230	2033	3276	EP300	PRMT1	Affinity Capture-Western	physical	PUBMED:18280497
506232	10498	2033	CARM1	EP300	Affinity Capture-Western	physical	PUBMED:18280497
506237	5970	2033	RELA	EP300	Affinity Capture-Western	physical	PUBMED:18280497
506272	1026	2033	CDKN1A	EP300	Reconstituted Complex	physical	PUBMED:18263614
506273	1026	2033	CDKN1A	EP300	Affinity Capture-Western	physical	PUBMED:18263614
506274	2033	5111	EP300	PCNA	Affinity Capture-Western	physical	PUBMED:18263614
506275	2033	5111	EP300	PCNA	Reconstituted Complex	physical	PUBMED:18263614
506318	2033	2626	EP300	GATA4	Affinity Capture-Western	physical	PUBMED:18252717
506535	2033	4089	EP300	SMAD4	Affinity Capture-Western	physical	PUBMED:18215124
511044	2033	4801	EP300	NFYB	Affinity Capture-Western	physical	PUBMED:15454570
511047	7161	2033	TP73	EP300	Affinity Capture-Western	physical	PUBMED:15454570
511048	4801	2033	NFYB	EP300	Affinity Capture-Western	physical	PUBMED:15454570
511392	6938	2033	TCF12	EP300	Reconstituted Complex	physical	PUBMED:15333839
511449	3726	2033	JUNB	EP300	Affinity Capture-Western	physical	PUBMED:15308641
511450	2033	3726	EP300	JUNB	Affinity Capture-Western	physical	PUBMED:15308641
511451	2033	3726	EP300	JUNB	Reconstituted Complex	physical	PUBMED:15308641
511452	6736	2033	SRY	EP300	Affinity Capture-Western	physical	PUBMED:15297880
511453	2033	6736	EP300	SRY	Affinity Capture-Western	physical	PUBMED:15297880
511454	6736	2033	SRY	EP300	Reconstituted Complex	physical	PUBMED:15297880
511455	2033	6736	EP300	SRY	Biochemical Activity	physical	PUBMED:15297880
511478	7799	2033	PRDM2	EP300	Affinity Capture-Western	physical	PUBMED:15282304
511480	2033	7799	EP300	PRDM2	Affinity Capture-Western	physical	PUBMED:15282304
511492	4088	2033	SMAD3	EP300	Reconstituted Complex	physical	PUBMED:11058129
511510	6667	2033	SP1	EP300	Reconstituted Complex	physical	PUBMED:11030335
511511	1489	2033	CTF1	EP300	Reconstituted Complex	physical	PUBMED:11030335
512989	2033	3838	EP300	KPNA2	Biochemical Activity	physical	PUBMED:10801418
513048	2033	6667	EP300	SP1	Reconstituted Complex	physical	PUBMED:10651903
513049	2033	6667	EP300	SP1	Biochemical Activity	physical	PUBMED:10651903
513072	4088	2033	SMAD3	EP300	Reconstituted Complex	physical	PUBMED:10575014
513171	5970	2033	RELA	EP300	Affinity Capture-Western	physical	PUBMED:15192014
513479	2033	4193	EP300	MDM2	Reconstituted Complex	physical	PUBMED:15154850
513481	2033	3091	EP300	HIF1A	Reconstituted Complex	physical	PUBMED:15154850
513482	2033	10370	EP300	CITED2	Reconstituted Complex	physical	PUBMED:15154850
513483	2033	6773	EP300	STAT2	Reconstituted Complex	physical	PUBMED:15154850
513550	2033	8202	EP300	NCOA3	Affinity Capture-Western	physical	PUBMED:15145939
513717	8349	2033	HIST2H2BE	EP300	Reconstituted Complex	physical	PUBMED:15136563
513719	8359	2033	HIST1H4A	EP300	Reconstituted Complex	physical	PUBMED:15136563
513721	8350	2033	HIST1H3A	EP300	Reconstituted Complex	physical	PUBMED:15136563
513724	8338	2033	HIST2H2AC	EP300	Reconstituted Complex	physical	PUBMED:15136563
513734	4088	2033	SMAD3	EP300	Affinity Capture-Western	physical	PUBMED:15133024
513769	2033	2113	EP300	ETS1	Reconstituted Complex	physical	PUBMED:10358095
513770	2033	2114	EP300	ETS2	Reconstituted Complex	physical	PUBMED:10358095
513771	2113	2033	ETS1	EP300	Reconstituted Complex	physical	PUBMED:10358095
513772	2114	2033	ETS2	EP300	Reconstituted Complex	physical	PUBMED:10358095
513780	10847	2033	SRCAP	EP300	Affinity Capture-Western	physical	PUBMED:10347196
513800	6720	2033	SREBF1	EP300	Co-purification	physical	PUBMED:10235267
513802	6720	2033	SREBF1	EP300	Reconstituted Complex	physical	PUBMED:10235267
513804	5970	2033	RELA	EP300	Reconstituted Complex	physical	PUBMED:10235267
513929	207	2033	AKT1	EP300	Affinity Capture-Western	physical	PUBMED:18182168
513951	10474	2033	TADA3	EP300	Affinity Capture-Western	physical	PUBMED:18089809
514292	2033	396450	EP300	GATA1	Biochemical Activity	physical	PUBMED:9859997
514370	2033	2547	EP300	XRCC6	Biochemical Activity	physical	PUBMED:15023334
514395	2033	155871	EP300	tat	Affinity Capture-Western	physical	PUBMED:9811832
514397	155871	2033	tat	EP300	Affinity Capture-Western	physical	PUBMED:9811832
514398	155871	2033	tat	EP300	Reconstituted Complex	physical	PUBMED:9811832
516034	2033	4801	EP300	NFYB	Biochemical Activity	physical	PUBMED:9799238
516642	2033	2624	EP300	GATA2	Biochemical Activity	physical	PUBMED:15001660
516663	5111	2033	PCNA	EP300	Affinity Capture-Western	physical	PUBMED:14988403
516671	2033	22938	EP300	SNW1	Reconstituted Complex	physical	PUBMED:14985122
518096	2033	3065	EP300	HDAC1	Reconstituted Complex	physical	PUBMED:14968110
518097	3065	2033	HDAC1	EP300	Reconstituted Complex	physical	PUBMED:14968110
518098	3065	2033	HDAC1	EP300	Affinity Capture-Western	physical	PUBMED:14968110
518819	3091	2033	HIF1A	EP300	Affinity Capture-Western	physical	PUBMED:11940656
519679	2033	5914	EP300	RARA	Affinity Capture-Western	physical	PUBMED:17475621
519771	4654	2033	MYOD1	EP300	Affinity Capture-Western	physical	PUBMED:17964260
519790	2033	7157	EP300	TP53	Biochemical Activity	physical	PUBMED:17452980
520016	2114	2033	ETS2	EP300	Affinity Capture-Western	physical	PUBMED:14722092
520017	8648	2033	NCOA1	EP300	Affinity Capture-Western	physical	PUBMED:14722092
520127	2033	9314	EP300	KLF4	Reconstituted Complex	physical	PUBMED:17908689
520128	2033	6667	EP300	SP1	Affinity Capture-Western	physical	PUBMED:17906698
520129	6667	2033	SP1	EP300	Two-hybrid	physical	PUBMED:17906698
520130	2033	6667	EP300	SP1	Co-localization	physical	PUBMED:17906698
520809	2908	2033	NR3C1	EP300	Affinity Capture-Western	physical	PUBMED:17884810
520810	8061	2033	FOSL1	EP300	Affinity Capture-Western	physical	PUBMED:17882273
521714	1499	2033	CTNNB1	EP300	Phenotypic Enhancement	genetic	PUBMED:12861022
522050	7528	2033	YY1	EP300	Affinity Capture-Western	physical	PUBMED:17510411
522051	2033	2033	EP300	EP300	Affinity Capture-Western	physical	PUBMED:17510411
522052	3726	2033	JUNB	EP300	Affinity Capture-Western	physical	PUBMED:17510411
522053	3727	2033	JUND	EP300	Affinity Capture-Western	physical	PUBMED:17510411
522055	2033	7528	EP300	YY1	Affinity Capture-Western	physical	PUBMED:17510411
530379	2033	4772	EP300	NFATC1	Biochemical Activity	physical	PUBMED:21413932
530380	2033	8850	EP300	KAT2B	Biochemical Activity	physical	PUBMED:21413932
530482	2033	5594	EP300	MAPK1	Affinity Capture-Western	physical	PUBMED:17623675
530483	5594	2033	MAPK1	EP300	Biochemical Activity	physical	PUBMED:17623675
530484	6667	2033	SP1	EP300	Reconstituted Complex	physical	PUBMED:17623675
530485	6667	2033	SP1	EP300	Affinity Capture-Western	physical	PUBMED:17623675
531024	2033	5079	EP300	PAX5	Affinity Capture-Western	physical	PUBMED:21357426
531025	5079	2033	PAX5	EP300	Affinity Capture-Western	physical	PUBMED:21357426
531026	5079	2033	PAX5	EP300	Reconstituted Complex	physical	PUBMED:21357426
531027	2033	5079	EP300	PAX5	Biochemical Activity	physical	PUBMED:21357426
531412	2551	2033	GABPA	EP300	Affinity Capture-Western	physical	PUBMED:17304221
531810	23028	2033	KDM1A	EP300	Affinity Capture-Western	physical	PUBMED:17289570
532004	2033	3164	EP300	NR4A1	Biochemical Activity	physical	PUBMED:20438716
532007	545	2033	ATR	EP300	Affinity Capture-Western	physical	PUBMED:17272271
532008	2033	545	EP300	ATR	Affinity Capture-Western	physical	PUBMED:17272271
532009	2033	545	EP300	ATR	Reconstituted Complex	physical	PUBMED:17272271
534219	2033	6778	EP300	STAT6	Affinity Capture-Western	physical	PUBMED:17237818
534517	2033	2099	EP300	ESR1	Affinity Capture-Western	physical	PUBMED:20388208
534896	256646	2033	NUTM1	EP300	Affinity Capture-Western	physical	PUBMED:20676058
534897	23476	2033	BRD4	EP300	Affinity Capture-Western	physical	PUBMED:20676058
534898	256646	2033	NUTM1	EP300	Reconstituted Complex	physical	PUBMED:20676058
535060	4654	2033	MYOD1	EP300	Co-localization	physical	PUBMED:20364308
535062	4602	2033	MYB	EP300	Co-localization	physical	PUBMED:20364308
544286	2033	4205	EP300	MEF2A	Affinity Capture-Western	physical	PUBMED:20590529
544336	9314	2033	KLF4	EP300	Affinity Capture-Western	physical	PUBMED:21252119
544337	2033	9314	EP300	KLF4	Affinity Capture-Western	physical	PUBMED:21252119
545333	4088	2033	SMAD3	EP300	Affinity Capture-Western	physical	PUBMED:20564330
555038	2033	11279	EP300	KLF8	Affinity Capture-Western	physical	PUBMED:20107328
555308	6720	2033	SREBF1	EP300	Affinity Capture-Western	physical	PUBMED:20534441
555566	14463	2033	Gata4	EP300	Affinity Capture-Western	physical	PUBMED:20081228
555575	107951	2033	Cdk9	EP300	Affinity Capture-Western	physical	PUBMED:20081228
555579	107951	2033	Cdk9	EP300	Reconstituted Complex	physical	PUBMED:20081228
555580	328572	2033	Ep300	EP300	Affinity Capture-Western	physical	PUBMED:20081228
555707	2033	4790	EP300	NFKB1	Affinity Capture-Western	physical	PUBMED:20065107
555708	4790	2033	NFKB1	EP300	Affinity Capture-Western	physical	PUBMED:20065107
556573	7046	2033	TGFBR1	EP300	Affinity Capture-Western	physical	PUBMED:21629263
556574	2033	7046	EP300	TGFBR1	Affinity Capture-Western	physical	PUBMED:21629263
557472	2033	3663	EP300	IRF5	Affinity Capture-Western	physical	PUBMED:20935208
557478	3663	2033	IRF5	EP300	Reconstituted Complex	physical	PUBMED:20935208
558508	51043	2033	ZBTB7B	EP300	Affinity Capture-MS	physical	PUBMED:20810990
558509	2033	51043	EP300	ZBTB7B	Affinity Capture-Western	physical	PUBMED:20810990
558516	2033	51043	EP300	ZBTB7B	Biochemical Activity	physical	PUBMED:20810990
558810	2033	8850	EP300	KAT2B	Affinity Capture-Western	physical	PUBMED:20870727
558818	2033	4137	EP300	MAPT	Biochemical Activity	physical	PUBMED:20869593
559064	6198	2033	RPS6KB1	EP300	Affinity Capture-Western	physical	PUBMED:19961954
559067	6199	2033	RPS6KB2	EP300	Affinity Capture-Western	physical	PUBMED:19961954
559068	2033	6198	EP300	RPS6KB1	Affinity Capture-Western	physical	PUBMED:19961954
559070	2033	6199	EP300	RPS6KB2	Reconstituted Complex	physical	PUBMED:19961954
559071	2033	6198	EP300	RPS6KB1	Biochemical Activity	physical	PUBMED:19961954
559073	2033	6199	EP300	RPS6KB2	Biochemical Activity	physical	PUBMED:19961954
559203	2033	860	EP300	RUNX2	Affinity Capture-Western	physical	PUBMED:20851880
559204	2033	4086	EP300	SMAD1	Affinity Capture-Western	physical	PUBMED:20851880
559211	2033	9971	EP300	NR1H4	Biochemical Activity	physical	PUBMED:19883617
559882	2033	2309	EP300	FOXO3	Affinity Capture-Western	physical	PUBMED:19592618
559883	2309	2033	FOXO3	EP300	Affinity Capture-Western	physical	PUBMED:19592618
561777	9314	2033	KLF4	EP300	Reconstituted Complex	physical	PUBMED:20711222
566439	2033	7157	EP300	TP53	Affinity Capture-Western	physical	PUBMED:19234109
566440	2033	6659	EP300	SOX4	Affinity Capture-Western	physical	PUBMED:19234109
567798	2033	8359	EP300	HIST1H4A	Biochemical Activity	physical	PUBMED:11689053
569397	2033	3236	EP300	HOXD10	Reconstituted Complex	physical	PUBMED:11585930
569399	2033	3233	EP300	HOXD4	Reconstituted Complex	physical	PUBMED:11585930
570560	6595	2033	SMARCA2	EP300	Affinity Capture-Western	physical	PUBMED:21079652
571597	2033	9656	EP300	MDC1	Affinity Capture-MS	physical	PUBMED:16051665
571598	2033	57062	EP300	DDX24	Affinity Capture-MS	physical	PUBMED:16051665
571599	2033	58	EP300	ACTA1	Affinity Capture-MS	physical	PUBMED:16051665
571600	2033	302	EP300	ANXA2	Affinity Capture-MS	physical	PUBMED:16051665
571784	2033	8925	EP300	HERC1	Affinity Capture-MS	physical	PUBMED:16051665
571785	2033	7158	EP300	TP53BP1	Affinity Capture-MS	physical	PUBMED:16051665
571786	2033	2956	EP300	MSH6	Affinity Capture-MS	physical	PUBMED:16051665
571787	2033	10111	EP300	RAD50	Affinity Capture-MS	physical	PUBMED:16051665
571788	2033	4683	EP300	NBN	Affinity Capture-MS	physical	PUBMED:16051665
571789	2033	4361	EP300	MRE11A	Affinity Capture-MS	physical	PUBMED:16051665
571790	2033	121441	EP300	NEDD1	Affinity Capture-MS	physical	PUBMED:16051665
571791	2033	59	EP300	ACTA2	Affinity Capture-MS	physical	PUBMED:16051665
589371	7161	2033	TP73	EP300	Co-purification	physical	PUBMED:10648616
589372	2033	7161	EP300	TP73	Co-purification	physical	PUBMED:10648616
589373	2033	7161	EP300	TP73	Affinity Capture-Western	physical	PUBMED:10648616
589374	7161	2033	TP73	EP300	Affinity Capture-Western	physical	PUBMED:10648616
589375	2033	7161	EP300	TP73	Reconstituted Complex	physical	PUBMED:10648616
590004	3091	2033	HIF1A	EP300	Affinity Capture-MS	physical	PUBMED:19940151
592315	200186	2033	CRTC2	EP300	Affinity Capture-Western	physical	PUBMED:17476304
592809	2099	2033	ESR1	EP300	Affinity Capture-Western	physical	PUBMED:19887647
592810	672	2033	BRCA1	EP300	Affinity Capture-Western	physical	PUBMED:19887647
592811	2033	2099	EP300	ESR1	Biochemical Activity	physical	PUBMED:19887647
594013	3661	2033	IRF3	EP300	Affinity Capture-MS	physical	PUBMED:21903422
603730	3661	2033	IRF3	EP300	Affinity Capture-Western	physical	PUBMED:9488451
604138	5468	2033	PPARG	EP300	Affinity Capture-Western	physical	PUBMED:10075656
604143	5468	2033	PPARG	EP300	Reconstituted Complex	physical	PUBMED:10075656
604145	5468	2033	PPARG	EP300	Two-hybrid	physical	PUBMED:10075656
604235	3725	2033	JUN	EP300	Reconstituted Complex	physical	PUBMED:10327051
604238	2033	1386	EP300	ATF2	Co-purification	physical	PUBMED:10327051
604497	5454	2033	POU3F2	EP300	Two-hybrid	physical	PUBMED:11029584
604503	5454	2033	POU3F2	EP300	Reconstituted Complex	physical	PUBMED:11029584
604606	2033	4654	EP300	MYOD1	Affinity Capture-Western	physical	PUBMED:8621548
604607	4654	2033	MYOD1	EP300	Reconstituted Complex	physical	PUBMED:8621548
604612	6908	2033	TBP	EP300	Affinity Capture-Western	physical	PUBMED:8995708
604628	4088	2033	SMAD3	EP300	Affinity Capture-Western	physical	PUBMED:9679056
604629	4088	2033	SMAD3	EP300	Reconstituted Complex	physical	PUBMED:9679056
604630	4089	2033	SMAD4	EP300	Affinity Capture-Western	physical	PUBMED:9679056
604647	2033	2959	EP300	GTF2B	Reconstituted Complex	physical	PUBMED:10330164
604648	2033	1017	EP300	CDK2	Reconstituted Complex	physical	PUBMED:10330164
604696	2033	1406	EP300	CRX	Two-hybrid	physical	PUBMED:10708567
604697	2033	3150	EP300	HMGN1	Biochemical Activity	physical	PUBMED:10753971
604698	2033	3151	EP300	HMGN2	Biochemical Activity	physical	PUBMED:10753971
604699	8202	2033	NCOA3	EP300	Reconstituted Complex	physical	PUBMED:10866661
606365	2033	196	EP300	AHR	Affinity Capture-Western	physical	PUBMED:10999956
606366	2033	405	EP300	ARNT	Affinity Capture-Western	physical	PUBMED:10999956
606380	9252	2033	RPS6KA5	EP300	Affinity Capture-Western	physical	PUBMED:12569367
606658	2099	2033	ESR1	EP300	Two-hybrid	physical	PUBMED:12738788
606942	26471	2033	NUPR1	EP300	Reconstituted Complex	physical	PUBMED:11940591
606943	22976	2033	PAXIP1	EP300	Reconstituted Complex	physical	PUBMED:11940591
606944	3576	2033	CXCL8	EP300	Affinity Capture-Western	physical	PUBMED:11940655
606945	2033	3576	EP300	CXCL8	Affinity Capture-Western	physical	PUBMED:11940655
606946	2033	3576	EP300	CXCL8	Reconstituted Complex	physical	PUBMED:11940655
607060	2033	2099	EP300	ESR1	Biochemical Activity	physical	PUBMED:14761960
607067	4110	2033	MAGEA11	EP300	Reconstituted Complex	physical	PUBMED:20448036
607068	4110	2033	MAGEA11	EP300	Affinity Capture-Western	physical	PUBMED:20448036
607071	10499	2033	NCOA2	EP300	Affinity Capture-Western	physical	PUBMED:20448036
607361	3665	2033	IRF7	EP300	Reconstituted Complex	physical	PUBMED:12604599
607476	3091	2033	HIF1A	EP300	Reconstituted Complex	physical	PUBMED:12778114
607477	10370	2033	CITED2	EP300	Reconstituted Complex	physical	PUBMED:12778114
610171	2033	5105	EP300	PCK1	Affinity Capture-Western	physical	PUBMED:21726808
610172	2033	7917	EP300	BAG6	Affinity Capture-Western	physical	PUBMED:21726808
611479	2033	8877	EP300	SPHK1	Biochemical Activity	physical	PUBMED:22227192
611919	4800	2033	NFYA	EP300	Affinity Capture-Western	physical	PUBMED:21565167
612002	2033	2099	EP300	ESR1	Affinity Capture-Western	physical	PUBMED:22227247
614461	83855	2033	KLF16	EP300	Affinity Capture-Western	physical	PUBMED:22203677
616794	2033	6774	EP300	STAT3	Affinity Capture-Western	physical	PUBMED:22116549
633023	2033	10524	EP300	KAT5	Affinity Capture-Western	physical	PUBMED:16001085
633024	10524	2033	KAT5	EP300	Affinity Capture-Western	physical	PUBMED:16001085
635842	4089	2033	SMAD4	EP300	Affinity Capture-Western	physical	PUBMED:22033265
635871	1432	2033	MAPK14	EP300	Reconstituted Complex	physical	PUBMED:21444723
635875	2033	1432	EP300	MAPK14	Biochemical Activity	physical	PUBMED:21444723
636033	8648	2033	NCOA1	EP300	Co-localization	physical	PUBMED:20368990
636034	8202	2033	NCOA3	EP300	Co-localization	physical	PUBMED:20368990
636036	2033	8350	EP300	HIST1H3A	Biochemical Activity	physical	PUBMED:20368990
636037	2033	8359	EP300	HIST1H4A	Biochemical Activity	physical	PUBMED:20368990
637409	6772	2033	STAT1	EP300	Affinity Capture-Western	physical	PUBMED:19915063
644373	2033	4193	EP300	MDM2	Biochemical Activity	physical	PUBMED:15013777
644570	26959	2033	HBP1	EP300	Affinity Capture-Western	physical	PUBMED:21967847
644572	2033	26959	EP300	HBP1	Biochemical Activity	physical	PUBMED:21967847
645029	2033	10579	EP300	TACC2	Affinity Capture-Western	physical	PUBMED:14767476
645079	2033	3725	EP300	JUN	Biochemical Activity	physical	PUBMED:21937452
645080	2033	2353	EP300	FOS	Biochemical Activity	physical	PUBMED:21937452
645081	2033	2354	EP300	FOSB	Biochemical Activity	physical	PUBMED:21937452
645082	2033	8061	EP300	FOSL1	Biochemical Activity	physical	PUBMED:21937452
645083	2033	2355	EP300	FOSL2	Biochemical Activity	physical	PUBMED:21937452
645084	2033	3726	EP300	JUNB	Biochemical Activity	physical	PUBMED:21937452
645085	2033	3727	EP300	JUND	Biochemical Activity	physical	PUBMED:21937452
655995	2033	672	EP300	BRCA1	Affinity Capture-Western	physical	PUBMED:21212407
655996	2033	1385	EP300	CREB1	Affinity Capture-Western	physical	PUBMED:21212407
658115	2033	6256	EP300	RXRA	Affinity Capture-Western	physical	PUBMED:17761950
658116	6256	2033	RXRA	EP300	Affinity Capture-Western	physical	PUBMED:17761950
658231	5468	2033	PPARG	EP300	FRET	physical	PUBMED:17468099
658234	2033	5468	EP300	PPARG	Affinity Capture-Luminescence	physical	PUBMED:17468099
658252	6925	2033	TCF4	EP300	Affinity Capture-Luminescence	physical	PUBMED:17410209
658353	2033	7157	EP300	TP53	Biochemical Activity	physical	PUBMED:17189186
658387	2033	57658	EP300	CALCOCO1	Affinity Capture-Western	physical	PUBMED:16931570
658578	5300	2033	PIN1	EP300	Reconstituted Complex	physical	PUBMED:16227615
658789	8202	2033	NCOA3	EP300	Two-hybrid	physical	PUBMED:16227615
658791	57658	2033	CALCOCO1	EP300	Two-hybrid	physical	PUBMED:16931570
662149	2033	1385	EP300	CREB1	Affinity Capture-Western	physical	PUBMED:11313407
662547	79884	2033	MAP9	EP300	Affinity Capture-Western	physical	PUBMED:22672907
667968	7157	2033	TP53	EP300	Affinity Capture-Western	physical	PUBMED:22013068
667969	4790	2033	NFKB1	EP300	Affinity Capture-Western	physical	PUBMED:22013068
668174	2033	6776	EP300	STAT5A	Affinity Capture-Western	physical	PUBMED:9773981
668175	2033	6776	EP300	STAT5A	Two-hybrid	physical	PUBMED:9773981
668176	2033	6776	EP300	STAT5A	Reconstituted Complex	physical	PUBMED:9773981
669524	6667	2033	SP1	EP300	Two-hybrid	physical	PUBMED:22415975
669525	6667	2033	SP1	EP300	Affinity Capture-Western	physical	PUBMED:22415975
671455	8462	2033	KLF11	EP300	Affinity Capture-Western	physical	PUBMED:22318730
672542	7157	2033	TP53	EP300	Affinity Capture-Western	physical	PUBMED:22266186
672544	2033	7157	EP300	TP53	Affinity Capture-Western	physical	PUBMED:22266186
674024	2033	2033	EP300	EP300	Biochemical Activity	physical	PUBMED:22100894
674025	2033	4851	EP300	NOTCH1	Biochemical Activity	physical	PUBMED:22100894
674026	4851	2033	NOTCH1	EP300	Affinity Capture-Western	physical	PUBMED:22100894
674031	2033	4851	EP300	NOTCH1	Two-hybrid	physical	PUBMED:22100894
674033	2033	8359	EP300	HIST1H4A	Biochemical Activity	physical	PUBMED:22100137
675150	7707	2033	ZNF148	EP300	Affinity Capture-Western	physical	PUBMED:21828133
675334	1643	2033	DDB2	EP300	Affinity Capture-Western	physical	PUBMED:11425514
675335	2033	1642	EP300	DDB1	Affinity Capture-Western	physical	PUBMED:11425514
676083	960	2033	CD44	EP300	Affinity Capture-Western	physical	PUBMED:21701559
680257	2597	2033	GAPDH	EP300	Affinity Capture-Western	physical	PUBMED:18552833
680258	2033	2597	EP300	GAPDH	Affinity Capture-Western	physical	PUBMED:18552833
682235	5430	2033	POLR2A	EP300	Affinity Capture-Western	physical	PUBMED:16916636
682256	1161	2033	ERCC8	EP300	Affinity Capture-Western	physical	PUBMED:16916636
684589	2033	7157	EP300	TP53	Affinity Capture-Western	physical	PUBMED:20234175
684590	2033	4193	EP300	MDM2	Affinity Capture-Western	physical	PUBMED:20234175
685124	2033	7157	EP300	TP53	Biochemical Activity	physical	PUBMED:12690203
691603	2033	3091	EP300	HIF1A	Affinity Capture-Western	physical	PUBMED:21148070
693281	2033	26273	EP300	FBXO3	Affinity Capture-Western	physical	PUBMED:18809579
693365	2033	121504	EP300	HIST4H4	Biochemical Activity	physical	PUBMED:18418072
695804	1655	2033	DDX5	EP300	Affinity Capture-Western	physical	PUBMED:19995069
695805	10521	2033	DDX17	EP300	Affinity Capture-Western	physical	PUBMED:19995069
714719	4090	2033	SMAD5	EP300	Two-hybrid	physical	PUBMED:16516194
715665	2033	10188	EP300	TNK2	Affinity Capture-Western	physical	PUBMED:15964811
715666	2033	7704	EP300	ZBTB16	Affinity Capture-Western	physical	PUBMED:15964811
715667	2033	7704	EP300	ZBTB16	Biochemical Activity	physical	PUBMED:15964811
716228	2033	5970	EP300	RELA	Affinity Capture-Western	physical	PUBMED:20333651
716229	2033	207	EP300	AKT1	Affinity Capture-Western	physical	PUBMED:20333651
718331	7157	2033	TP53	EP300	Affinity Capture-Western	physical	PUBMED:15558054
718993	7161	2033	TP73	EP300	Affinity Capture-Western	physical	PUBMED:15175157
719082	4609	2033	MYC	EP300	Affinity Capture-Western	physical	PUBMED:17157259
719626	3091	2033	HIF1A	EP300	Two-hybrid	physical	PUBMED:19696166
719627	3091	2033	HIF1A	EP300	Affinity Capture-Western	physical	PUBMED:19696166
719628	2033	3091	EP300	HIF1A	Affinity Capture-Western	physical	PUBMED:19696166
722911	2033	6502	EP300	SKP2	Affinity Capture-Western	physical	PUBMED:18243116
722912	2033	7157	EP300	TP53	Affinity Capture-Western	physical	PUBMED:18243116
723988	2033	1642	EP300	DDB1	Affinity Capture-Western	physical	PUBMED:12034848
723989	2033	1643	EP300	DDB2	Affinity Capture-Western	physical	PUBMED:12034848
724287	2033	7157	EP300	TP53	Biochemical Activity	physical	PUBMED:12162806
727392	7161	2033	TP73	EP300	Co-crystal Structure	physical	PUBMED:19218448
727393	7161	2033	TP73	EP300	Reconstituted Complex	physical	PUBMED:19218448
727394	7157	2033	TP53	EP300	Reconstituted Complex	physical	PUBMED:19218448
728138	2033	155348	EP300	gag-pol	Affinity Capture-Western	physical	PUBMED:16096645
728139	155348	2033	gag-pol	EP300	Affinity Capture-Western	physical	PUBMED:16096645
728140	155348	2033	gag-pol	EP300	Reconstituted Complex	physical	PUBMED:16096645
728141	2033	155348	EP300	gag-pol	FRET	physical	PUBMED:16096645
728142	2033	155348	EP300	gag-pol	Biochemical Activity	physical	PUBMED:16096645
728143	2033	8338	EP300	HIST2H2AC	Biochemical Activity	physical	PUBMED:16096645
728144	2033	8349	EP300	HIST2H2BE	Biochemical Activity	physical	PUBMED:16096645
728145	2033	126961	EP300	HIST2H3C	Biochemical Activity	physical	PUBMED:16096645
728146	2033	8370	EP300	HIST2H4A	Biochemical Activity	physical	PUBMED:16096645
733035	2033	7629	EP300	ZNF76	Affinity Capture-Western	physical	PUBMED:16337145
733036	2033	7629	EP300	ZNF76	Biochemical Activity	physical	PUBMED:16337145
735527	3091	2033	HIF1A	EP300	Affinity Capture-Western	physical	PUBMED:15261140
735528	3091	2033	HIF1A	EP300	Two-hybrid	physical	PUBMED:15261140
735529	2033	3091	EP300	HIF1A	Reconstituted Complex	physical	PUBMED:15261140
735530	2033	2034	EP300	EPAS1	Reconstituted Complex	physical	PUBMED:15261140
736769	2033	2099	EP300	ESR1	Biochemical Activity	physical	PUBMED:15308690
736770	2033	3024	EP300	HIST1H1A	Biochemical Activity	physical	PUBMED:15308690
736771	2033	8338	EP300	HIST2H2AC	Biochemical Activity	physical	PUBMED:15308690
736772	2033	8349	EP300	HIST2H2BE	Biochemical Activity	physical	PUBMED:15308690
736773	2033	8350	EP300	HIST1H3A	Biochemical Activity	physical	PUBMED:15308690
736774	2033	8359	EP300	HIST1H4A	Biochemical Activity	physical	PUBMED:15308690
740707	2033	6774	EP300	STAT3	Biochemical Activity	physical	PUBMED:15649887
795823	2033	7157	EP300	TP53	Affinity Capture-Western	physical	PUBMED:11359905
795836	5295	2033	PIK3R1	EP300	Affinity Capture-Western	physical	PUBMED:21057544
796008	2033	4602	EP300	MYB	Affinity Capture-Western	physical	PUBMED:15691758
796451	2033	207	EP300	AKT1	Biochemical Activity	physical	PUBMED:21775285
799432	3091	2033	HIF1A	EP300	Affinity Capture-Western	physical	PUBMED:17502379
800051	2033	7157	EP300	TP53	Affinity Capture-Western	physical	PUBMED:15558054
800052	2033	7157	EP300	TP53	Affinity Capture-Luminescence	physical	PUBMED:15558054
811106	2033	7157	EP300	TP53	Co-crystal Structure	physical	PUBMED:19217391
811107	2033	7157	EP300	TP53	Reconstituted Complex	physical	PUBMED:19217391
813905	1958	2033	EGR1	EP300	Affinity Capture-Western	physical	PUBMED:15225550
814101	79035	2033	NABP2	EP300	Affinity Capture-Western	physical	PUBMED:23184057
814342	2033	5315	EP300	PKM	Affinity Capture-Western	physical	PUBMED:21620138
814343	2033	5315	EP300	PKM	Co-localization	physical	PUBMED:21620138
816593	2034	2033	EPAS1	EP300	Affinity Capture-MS	physical	PUBMED:23275444
817733	7157	2033	TP53	EP300	Co-localization	physical	PUBMED:9194565
818043	2033	4088	EP300	SMAD3	Two-hybrid	physical	PUBMED:10497242
818289	2033	4088	EP300	SMAD3	Affinity Capture-Western	physical	PUBMED:10497242
818663	2033	7157	EP300	TP53	Affinity Capture-Western	physical	PUBMED:15509808
818664	2033	3659	EP300	IRF1	Affinity Capture-Western	physical	PUBMED:15509808
818909	2033	7157	EP300	TP53	Biochemical Activity	physical	PUBMED:15509808
820443	3661	2033	IRF3	EP300	Co-localization	physical	PUBMED:11940575
820444	3661	2033	IRF3	EP300	Reconstituted Complex	physical	PUBMED:11940575
820445	2033	3661	EP300	IRF3	Biochemical Activity	physical	PUBMED:11940575
820602	2033	6774	EP300	STAT3	Affinity Capture-Western	physical	PUBMED:15735682
823950	2033	6772	EP300	STAT1	Affinity Capture-Western	physical	PUBMED:18566411
824187	2033	10499	EP300	NCOA2	Two-hybrid	physical	PUBMED:9920895
824358	328	2033	APEX1	EP300	Affinity Capture-Western	physical	PUBMED:20856196
824360	2033	328	EP300	APEX1	Affinity Capture-Western	physical	PUBMED:20856196
824361	2033	430	EP300	ASCL2	Affinity Capture-Western	physical	PUBMED:20856196
824362	328	2033	APEX1	EP300	Reconstituted Complex	physical	PUBMED:20856196
824363	2033	328	EP300	APEX1	Reconstituted Complex	physical	PUBMED:20856196
824364	2033	4904	EP300	YBX1	Affinity Capture-Western	physical	PUBMED:20856196
825846	155871	2033	tat	EP300	Affinity Capture-Western	physical	PUBMED:16601680
829490	2033	6502	EP300	SKP2	Affinity Capture-Western	physical	PUBMED:22770219
829911	6502	2033	SKP2	EP300	Affinity Capture-Western	physical	PUBMED:22770219
830146	2033	3091	EP300	HIF1A	Reconstituted Complex	physical	PUBMED:20603618
830147	2033	3091	EP300	HIF1A	Affinity Capture-Western	physical	PUBMED:20603618
835867	2033	10013	EP300	HDAC6	Biochemical Activity	physical	PUBMED:22778253
835868	2033	3065	EP300	HDAC1	Biochemical Activity	physical	PUBMED:22778253
836041	2033	7428	EP300	VHL	Affinity Capture-Western	physical	PUBMED:22071692
836043	7428	2033	VHL	EP300	Affinity Capture-Western	physical	PUBMED:22071692
837938	4961464	2033	vIRF-1	EP300	Affinity Capture-MS	physical	PUBMED:22810585
844556	57332	2033	CBX8	EP300	Affinity Capture-MS	physical	PUBMED:21282530
853264	2033	11171	EP300	STRAP	Affinity Capture-Western	physical	PUBMED:18451878
853633	3661	2033	IRF3	EP300	Affinity Capture-Western	physical	PUBMED:9660935
853832	4800	2033	NFYA	EP300	Affinity Capture-Western	physical	PUBMED:16959611
853833	7157	2033	TP53	EP300	Affinity Capture-Western	physical	PUBMED:16959611
855154	7157	2033	TP53	EP300	Co-crystal Structure	physical	PUBMED:18391200
855628	2033	3661	EP300	IRF3	Affinity Capture-Western	physical	PUBMED:11314014
855629	2033	4961464	EP300	vIRF-1	Affinity Capture-Western	physical	PUBMED:11314014
855983	7528	2033	YY1	EP300	Reconstituted Complex	physical	PUBMED:9199306
855984	2033	1499	EP300	CTNNB1	Affinity Capture-Western	physical	PUBMED:11050151
855985	2033	1499	EP300	CTNNB1	Reconstituted Complex	physical	PUBMED:11050151
855986	2033	1499	EP300	CTNNB1	Affinity Capture-Luminescence	physical	PUBMED:11050151
856412	8115	2033	TCL1A	EP300	Affinity Capture-Western	physical	PUBMED:19064921
856413	2033	8115	EP300	TCL1A	Affinity Capture-Western	physical	PUBMED:19064921
856414	2353	2033	FOS	EP300	Affinity Capture-Western	physical	PUBMED:19064921
856691	688	2033	KLF5	EP300	Affinity Capture-Western	physical	PUBMED:19419955
856692	2033	688	EP300	KLF5	Affinity Capture-Western	physical	PUBMED:19419955
856700	2033	3091	EP300	HIF1A	Affinity Capture-Western	physical	PUBMED:16543236
856701	2033	2033	EP300	EP300	Biochemical Activity	physical	PUBMED:16543236
856702	2033	7157	EP300	TP53	Biochemical Activity	physical	PUBMED:16543236
856703	2033	3091	EP300	HIF1A	Reconstituted Complex	physical	PUBMED:16543236
857555	2033	4683	EP300	NBN	Affinity Capture-Western	physical	PUBMED:21108945
857556	2033	4683	EP300	NBN	Two-hybrid	physical	PUBMED:21108945
858109	10533	2033	ATG7	EP300	Affinity Capture-Western	physical	PUBMED:19124466
858110	2033	10533	EP300	ATG7	Affinity Capture-Western	physical	PUBMED:19124466
858120	2033	4961493	EP300	vIRF-3	Affinity Capture-Western	physical	PUBMED:14668346
859781	2033	5468	EP300	PPARG	Reconstituted Complex	physical	PUBMED:14701856
859787	20181	2033	Rxra	EP300	Reconstituted Complex	physical	PUBMED:14701856
859942	4193	2033	MDM2	EP300	Co-fractionation	physical	PUBMED:11070080
859944	2033	7157	EP300	TP53	Biochemical Activity	physical	PUBMED:11070080
861066	10661	2033	KLF1	EP300	Reconstituted Complex	physical	PUBMED:21670263
868585	2033	7161	EP300	TP73	Biochemical Activity	physical	PUBMED:11804596
868615	2033	6886	EP300	TAL1	Biochemical Activity	physical	PUBMED:11118214
868617	6886	2033	TAL1	EP300	Reconstituted Complex	physical	PUBMED:11118214
868629	2033	2033	EP300	EP300	Biochemical Activity	physical	PUBMED:11804596
868630	2033	7157	EP300	TP53	Biochemical Activity	physical	PUBMED:11804596
869810	2033	10514	EP300	MYBBP1A	Affinity Capture-Western	physical	PUBMED:21471221
869811	2033	7157	EP300	TP53	Affinity Capture-Western	physical	PUBMED:21471221
872464	7157	2033	TP53	EP300	Affinity Capture-Western	physical	PUBMED:16611888
872886	2033	6231	EP300	RPS26	Affinity Capture-Western	physical	PUBMED:23728348
872887	2033	7157	EP300	TP53	Affinity Capture-Western	physical	PUBMED:23728348
879217	2033	7157	EP300	TP53	Affinity Capture-Western	physical	PUBMED:16611888
882872	2033	3091	EP300	HIF1A	Affinity Capture-Western	physical	PUBMED:23880760
882873	2033	7157	EP300	TP53	Affinity Capture-Western	physical	PUBMED:23880760
885737	468	2033	ATF4	EP300	Reconstituted Complex	physical	PUBMED:14630807
885738	3725	2033	JUN	EP300	Reconstituted Complex	physical	PUBMED:14630807
885739	1051	2033	CEBPB	EP300	Reconstituted Complex	physical	PUBMED:14630807
886189	2033	468	EP300	ATF4	Co-localization	physical	PUBMED:14630807
886190	2033	1051	EP300	CEBPB	Co-localization	physical	PUBMED:14630807
886194	2033	3725	EP300	JUN	Co-localization	physical	PUBMED:14630807
888787	5970	2033	RELA	EP300	Affinity Capture-Western	physical	PUBMED:20154269
891757	2033	79155	EP300	TNIP2	Two-hybrid	physical	PUBMED:21988832
891804	2033	2801	EP300	GOLGA2	Two-hybrid	physical	PUBMED:21988832
891849	3075	2033	CFH	EP300	Two-hybrid	physical	PUBMED:21988832
891850	26063	2033	DECR2	EP300	Two-hybrid	physical	PUBMED:21988832
891851	2033	5340	EP300	PLG	Two-hybrid	physical	PUBMED:21988832
891880	2033	9500	EP300	MAGED1	Two-hybrid	physical	PUBMED:21988832
891887	2033	64129	EP300	TINAGL1	Two-hybrid	physical	PUBMED:21988832
891892	2033	3875	EP300	KRT18	Two-hybrid	physical	PUBMED:21988832
891895	2033	10989	EP300	IMMT	Two-hybrid	physical	PUBMED:21988832
891915	2033	55154	EP300	MSTO1	Two-hybrid	physical	PUBMED:21988832
891932	2033	79726	EP300	WDR59	Two-hybrid	physical	PUBMED:21988832
891963	2033	2130	EP300	EWSR1	Two-hybrid	physical	PUBMED:21988832
892373	2033	2056	EP300	EPO	Two-hybrid	physical	PUBMED:21988832
892374	2033	2548	EP300	GAA	Two-hybrid	physical	PUBMED:21988832
892375	2033	3699	EP300	ITIH3	Two-hybrid	physical	PUBMED:21988832
892376	2033	4087	EP300	SMAD2	Two-hybrid	physical	PUBMED:21988832
892377	2033	5106	EP300	PCK2	Two-hybrid	physical	PUBMED:21988832
892378	2033	5359	EP300	PLSCR1	Two-hybrid	physical	PUBMED:21988832
892379	2033	5425	EP300	POLD2	Two-hybrid	physical	PUBMED:21988832
892380	2033	6155	EP300	RPL27	Two-hybrid	physical	PUBMED:21988832
892381	2033	6414	EP300	SEPP1	Two-hybrid	physical	PUBMED:21988832
892382	2033	7066	EP300	THPO	Two-hybrid	physical	PUBMED:21988832
892383	2033	7186	EP300	TRAF2	Two-hybrid	physical	PUBMED:21988832
892384	2033	8888	EP300	MCM3AP	Two-hybrid	physical	PUBMED:21988832
892385	2033	10811	EP300	NOXA1	Two-hybrid	physical	PUBMED:21988832
892386	2033	11100	EP300	HNRNPUL1	Two-hybrid	physical	PUBMED:21988832
892387	2033	26234	EP300	FBXL5	Two-hybrid	physical	PUBMED:21988832
892388	2033	29950	EP300	SERTAD1	Two-hybrid	physical	PUBMED:21988832
892389	2033	29979	EP300	UBQLN1	Two-hybrid	physical	PUBMED:21988832
892390	2033	54442	EP300	KCTD5	Two-hybrid	physical	PUBMED:21988832
892391	2033	57047	EP300	PLSCR2	Two-hybrid	physical	PUBMED:21988832
892392	2033	57617	EP300	VPS18	Two-hybrid	physical	PUBMED:21988832
892393	2033	60485	EP300	SAV1	Two-hybrid	physical	PUBMED:21988832
892394	2033	79803	EP300	HPS6	Two-hybrid	physical	PUBMED:21988832
892395	2033	80149	EP300	ZC3H12A	Two-hybrid	physical	PUBMED:21988832
893040	196	2033	AHR	EP300	Two-hybrid	physical	PUBMED:21988832
893041	416	2033	ARSF	EP300	Two-hybrid	physical	PUBMED:21988832
893042	715	2033	C1R	EP300	Two-hybrid	physical	PUBMED:21988832
893043	1213	2033	CLTC	EP300	Two-hybrid	physical	PUBMED:21988832
893044	1610	2033	DAO	EP300	Two-hybrid	physical	PUBMED:21988832
893045	4850	2033	CNOT4	EP300	Two-hybrid	physical	PUBMED:21988832
893046	10286	2033	BCAS2	EP300	Two-hybrid	physical	PUBMED:21988832
893047	10498	2033	CARM1	EP300	Two-hybrid	physical	PUBMED:21988832
893048	22809	2033	ATF5	EP300	Two-hybrid	physical	PUBMED:21988832
893049	54988	2033	ACSM5	EP300	Two-hybrid	physical	PUBMED:21988832
893050	60	2033	ACTB	EP300	Two-hybrid	physical	PUBMED:21988832
903968	1958	2033	EGR1	EP300	Affinity Capture-Western	physical	PUBMED:9806899
905083	2033	5468	EP300	PPARG	Affinity Capture-Western	physical	PUBMED:22787115
905085	2033	1385	EP300	CREB1	Affinity Capture-Western	physical	PUBMED:22787115
905086	2033	672	EP300	BRCA1	Affinity Capture-Western	physical	PUBMED:22787115
905144	2033	1385	EP300	CREB1	Affinity Capture-Western	physical	PUBMED:21268077
905145	2033	1385	EP300	CREB1	Co-localization	physical	PUBMED:21268077
906239	2033	6778	EP300	STAT6	Co-localization	physical	PUBMED:17237818
906558	9149	2033	DYRK1B	EP300	Affinity Capture-MS	physical	PUBMED:23602568
906716	1859	2033	DYRK1A	EP300	Affinity Capture-MS	physical	PUBMED:23602568
907923	5743	2033	PTGS2	EP300	Affinity Capture-Western	physical	PUBMED:16928824
907925	7157	2033	TP53	EP300	Affinity Capture-Western	physical	PUBMED:16928824
914605	5743	2033	PTGS2	EP300	Affinity Capture-Western	physical	PUBMED:21187340
914607	7157	2033	TP53	EP300	Affinity Capture-Western	physical	PUBMED:21187340
915486	23741	2033	EID1	EP300	Affinity Capture-Western	physical	PUBMED:24167073
915488	23741	2033	EID1	EP300	Co-fractionation	physical	PUBMED:24167073
927261	2033	3725	EP300	JUN	Affinity Capture-Western	physical	PUBMED:21268080
927262	3725	2033	JUN	EP300	Affinity Capture-Western	physical	PUBMED:21268080
939281	2033	1649	EP300	DDIT3	Affinity Capture-Western	physical	PUBMED:24270407
941185	1017	2033	CDK2	EP300	Affinity Capture-MS	physical	PUBMED:23455922
946484	7704	2033	ZBTB16	EP300	Affinity Capture-Western	physical	PUBMED:24821727
946485	2033	7157	EP300	TP53	Biochemical Activity	physical	PUBMED:24821727
946486	2033	7704	EP300	ZBTB16	Affinity Capture-Western	physical	PUBMED:24821727
948260	367	2033	AR	EP300	Affinity Capture-Western	physical	PUBMED:23172223
948585	3659	2033	IRF1	EP300	Affinity Capture-Western	physical	PUBMED:23670564
948611	2033	9318	EP300	COPS2	Biochemical Activity	physical	PUBMED:23441852
948615	2033	9318	EP300	COPS2	Reconstituted Complex	physical	PUBMED:23441852
948909	3104	2033	ZBTB48	EP300	Affinity Capture-Western	physical	PUBMED:24382891
948910	3104	2033	ZBTB48	EP300	Reconstituted Complex	physical	PUBMED:24382891
950415	7157	2033	TP53	EP300	Affinity Capture-Western	physical	PUBMED:23402884
950627	2033	23411	EP300	SIRT1	Affinity Capture-Western	physical	PUBMED:15632193
950628	64383	2033	Sirt2	EP300	Biochemical Activity	physical	PUBMED:15632193
950691	2033	653121	EP300	ZBTB8A	Affinity Capture-Western	physical	PUBMED:23329847
950692	653121	2033	ZBTB8A	EP300	Affinity Capture-Western	physical	PUBMED:23329847
950693	653121	2033	ZBTB8A	EP300	Reconstituted Complex	physical	PUBMED:23329847
950694	2033	7157	EP300	TP53	Biochemical Activity	physical	PUBMED:23329847
950702	2033	1869	EP300	E2F1	Affinity Capture-Western	physical	PUBMED:24112038
950703	2033	7428	EP300	VHL	Affinity Capture-Western	physical	PUBMED:24112038
951708	7157	2033	TP53	EP300	Co-localization	physical	PUBMED:24157709
954181	9212	2033	AURKB	EP300	Affinity Capture-MS	physical	PUBMED:23443559
984260	150684	2033	COMMD1	EP300	Affinity Capture-Western	physical	PUBMED:25074812
1022685	93166	2033	PRDM6	EP300	Affinity Capture-Western	physical	PUBMED:16537907
1022767	1999	2033	ELF3	EP300	Affinity Capture-MS	physical	PUBMED:15075319
1028201	2033	2308	EP300	FOXO1	Biochemical Activity	physical	PUBMED:18786403
1028234	5970	2033	RELA	EP300	Affinity Capture-Western	physical	PUBMED:17692505
1028235	2033	5970	EP300	RELA	Affinity Capture-Western	physical	PUBMED:17692505
1028317	2033	10365	EP300	KLF2	Co-localization	physical	PUBMED:21482710
1028318	2033	9314	EP300	KLF4	Co-localization	physical	PUBMED:21482710
1028347	2033	10365	EP300	KLF2	Reconstituted Complex	physical	PUBMED:15136591
1028348	2033	10365	EP300	KLF2	Affinity Capture-Western	physical	PUBMED:15136591
1028606	2033	23411	EP300	SIRT1	Affinity Capture-Western	physical	PUBMED:19047049
1031603	7157	2033	TP53	EP300	Affinity Capture-Western	physical	PUBMED:25156994
1032096	2033	3309	EP300	HSPA5	Affinity Capture-Western	physical	PUBMED:25301734
1032097	3309	2033	HSPA5	EP300	Affinity Capture-Western	physical	PUBMED:25301734
1034832	8945	2033	BTRC	EP300	Affinity Capture-Western	physical	PUBMED:19297328
1034833	26259	2033	FBXW8	EP300	Affinity Capture-Western	physical	PUBMED:19297328
1034834	26190	2033	FBXW2	EP300	Affinity Capture-Western	physical	PUBMED:19297328
1035612	2033	7321	EP300	UBE2D1	Reconstituted Complex	physical	PUBMED:19805293
1035614	2033	2033	EP300	EP300	Biochemical Activity	physical	PUBMED:19805293
1036101	2033	7321	EP300	UBE2D1	Reconstituted Complex	physical	PUBMED:12690203
1036146	3091	2033	HIF1A	EP300	Affinity Capture-Western	physical	PUBMED:25192544
1036318	2033	7157	EP300	TP53	Affinity Capture-Western	physical	PUBMED:22731250
1036319	2033	3065	EP300	HDAC1	Affinity Capture-Western	physical	PUBMED:22731250
1036321	2033	367	EP300	AR	Affinity Capture-Western	physical	PUBMED:24480624
1036325	2033	3091	EP300	HIF1A	Affinity Capture-Western	physical	PUBMED:16847340
1036326	2033	3091	EP300	HIF1A	Reconstituted Complex	physical	PUBMED:16847340
1036327	3091	2033	HIF1A	EP300	Reconstituted Complex	physical	PUBMED:16847340
1036328	3091	2033	HIF1A	EP300	Two-hybrid	physical	PUBMED:17906695
1036331	2033	3091	EP300	HIF1A	Affinity Capture-Western	physical	PUBMED:17906695
1036352	3091	2033	HIF1A	EP300	Affinity Capture-Western	physical	PUBMED:22684029
1036354	26168	2033	SENP3	EP300	Affinity Capture-Western	physical	PUBMED:22684029
1036355	2033	26168	EP300	SENP3	Affinity Capture-Western	physical	PUBMED:22684029
1036371	2033	7157	EP300	TP53	Affinity Capture-Western	physical	PUBMED:22074660
1036374	54971	2033	BANP	EP300	Affinity Capture-Western	physical	PUBMED:22074660
1036375	7157	2033	TP53	EP300	Affinity Capture-Western	physical	PUBMED:22074660
1036379	51008	2033	ASCC1	EP300	Affinity Capture-Western	physical	PUBMED:25219498
1036413	2033	26168	EP300	SENP3	Affinity Capture-Western	physical	PUBMED:19680224
1036418	3091	2033	HIF1A	EP300	Affinity Capture-Western	physical	PUBMED:19680224
1036457	1649	2033	DDIT3	EP300	Affinity Capture-Western	physical	PUBMED:17872950
1036459	468	2033	ATF4	EP300	Affinity Capture-Western	physical	PUBMED:17872950
1036460	1649	2033	DDIT3	EP300	Reconstituted Complex	physical	PUBMED:17872950
1036469	2033	7014	EP300	TERF2	Affinity Capture-Western	physical	PUBMED:23307557
1036470	2033	7157	EP300	TP53	Affinity Capture-Western	physical	PUBMED:23307557
1036471	7014	2033	TERF2	EP300	Affinity Capture-Western	physical	PUBMED:23307557
1036472	7013	2033	TERF1	EP300	Affinity Capture-Western	physical	PUBMED:23307557
1036473	7014	2033	TERF2	EP300	Reconstituted Complex	physical	PUBMED:23307557
1036474	7157	2033	TP53	EP300	Reconstituted Complex	physical	PUBMED:23307557
1036475	2033	7014	EP300	TERF2	Biochemical Activity	physical	PUBMED:23307557
1036489	2033	1052	EP300	CEBPD	Biochemical Activity	physical	PUBMED:16397300
1036496	2033	7157	EP300	TP53	Affinity Capture-Western	physical	PUBMED:19339993
1036497	2033	7157	EP300	TP53	Biochemical Activity	physical	PUBMED:19339993
1036555	3091	2033	HIF1A	EP300	Reconstituted Complex	physical	PUBMED:12042299
1051331	2033	8850	EP300	KAT2B	Biochemical Activity	physical	PUBMED:12888487
1051354	3091	2033	HIF1A	EP300	Reconstituted Complex	physical	PUBMED:19589782
1051372	2033	3091	EP300	HIF1A	Protein-peptide	physical	PUBMED:19589782
1051392	2033	8850	EP300	KAT2B	Reconstituted Complex	physical	PUBMED:8684459
1051394	2033	8850	EP300	KAT2B	Affinity Capture-Western	physical	PUBMED:8684459
1051396	8850	2033	KAT2B	EP300	Affinity Capture-Western	physical	PUBMED:8684459
1051424	2033	1655	EP300	DDX5	Biochemical Activity	physical	PUBMED:20663877
1051425	2033	10521	EP300	DDX17	Biochemical Activity	physical	PUBMED:20663877
1051426	1655	2033	DDX5	EP300	Affinity Capture-Western	physical	PUBMED:20663877
1051427	10521	2033	DDX17	EP300	Affinity Capture-Western	physical	PUBMED:20663877
1053922	2033	155871	EP300	tat	Biochemical Activity	physical	PUBMED:10545121
1053924	2033	2033	EP300	EP300	Biochemical Activity	physical	PUBMED:10545121
1053930	2033	8350	EP300	HIST1H3A	Biochemical Activity	physical	PUBMED:10545121
1053952	2033	8350	EP300	HIST1H3A	Biochemical Activity	physical	PUBMED:15611041
1053953	2033	8359	EP300	HIST1H4A	Biochemical Activity	physical	PUBMED:15611041
1053967	7161	2033	TP73	EP300	Affinity Capture-Western	physical	PUBMED:18663001
1053989	5579	2033	PRKCB	EP300	Biochemical Activity	physical	PUBMED:11020388
1053990	5578	2033	PRKCA	EP300	Biochemical Activity	physical	PUBMED:11020388
1053991	5580	2033	PRKCD	EP300	Biochemical Activity	physical	PUBMED:11020388
1053992	2033	7849	EP300	PAX8	Two-hybrid	physical	PUBMED:10924503
1053993	2033	7849	EP300	PAX8	Reconstituted Complex	physical	PUBMED:10924503
1053997	2033	97064	EP300	Wwtr1	Affinity Capture-Western	physical	PUBMED:16332960
1054000	2033	8359	EP300	HIST1H4A	Biochemical Activity	physical	PUBMED:16332960
1054084	5468	2033	PPARG	EP300	Protein-peptide	physical	PUBMED:11877444
1054111	2033	6935	EP300	ZEB1	Affinity Capture-Western	physical	PUBMED:22384255
1054112	2033	8850	EP300	KAT2B	Affinity Capture-Western	physical	PUBMED:22384255
1054153	2033	2115	EP300	ETV1	Biochemical Activity	physical	PUBMED:14747462
1054163	2033	8335	EP300	HIST1H2AB	Biochemical Activity	physical	PUBMED:8945521
1054164	2033	3018	EP300	HIST1H2BB	Biochemical Activity	physical	PUBMED:8945521
1054165	2033	8350	EP300	HIST1H3A	Biochemical Activity	physical	PUBMED:8945521
1054166	2033	8359	EP300	HIST1H4A	Biochemical Activity	physical	PUBMED:8945521
1054167	2033	7157	EP300	TP53	Biochemical Activity	physical	PUBMED:9891054
1054174	2033	7157	EP300	TP53	Biochemical Activity	physical	PUBMED:9744860
1054176	2033	3024	EP300	HIST1H1A	Biochemical Activity	physical	PUBMED:9744860
1054187	2033	155871	EP300	tat	Biochemical Activity	physical	PUBMED:16135803
1054190	2033	155871	EP300	tat	Affinity Capture-Western	physical	PUBMED:16135803
1054213	2033	50943	EP300	FOXP3	Affinity Capture-Western	physical	PUBMED:19996091
1054214	2033	50943	EP300	FOXP3	Biochemical Activity	physical	PUBMED:19996091
1054363	2033	7157	EP300	TP53	Biochemical Activity	physical	PUBMED:12501250
1054376	2033	6774	EP300	STAT3	Affinity Capture-Western	physical	PUBMED:18782771
1054378	2033	861	EP300	RUNX1	Biochemical Activity	physical	PUBMED:14752096
1054379	2033	8335	EP300	HIST1H2AB	Biochemical Activity	physical	PUBMED:14752096
1054380	2033	3018	EP300	HIST1H2BB	Biochemical Activity	physical	PUBMED:14752096
1054381	2033	8350	EP300	HIST1H3A	Biochemical Activity	physical	PUBMED:14752096
1054382	2033	8359	EP300	HIST1H4A	Biochemical Activity	physical	PUBMED:14752096
1054392	2033	1869	EP300	E2F1	Affinity Capture-Western	physical	PUBMED:15123636
1054397	2273	2033	FHL1	EP300	Affinity Capture-Western	physical	PUBMED:22219185
1054399	3091	2033	HIF1A	EP300	Affinity Capture-Western	physical	PUBMED:22219185
1054401	3661	2033	IRF3	EP300	Protein-peptide	physical	PUBMED:20604809
1054402	3661	2033	IRF3	EP300	Affinity Capture-Western	physical	PUBMED:20604809
1054403	5925	2033	RB1	EP300	Affinity Capture-Western	physical	PUBMED:16878158
1054404	2033	5925	EP300	RB1	Affinity Capture-Western	physical	PUBMED:16878158
1054411	2033	367	EP300	AR	Biochemical Activity	physical	PUBMED:10779504
1054412	2033	2033	EP300	EP300	Biochemical Activity	physical	PUBMED:10779504
1054416	5966	2033	REL	EP300	Affinity Capture-Western	physical	PUBMED:24529102
1054417	5966	2033	REL	EP300	Reconstituted Complex	physical	PUBMED:24529102
1054418	2033	5966	EP300	REL	Affinity Capture-Western	physical	PUBMED:24529102
1054419	2033	6667	EP300	SP1	Affinity Capture-Western	physical	PUBMED:23714681
1054420	2033	6667	EP300	SP1	Co-localization	physical	PUBMED:23714681
1054422	5757	2033	PTMA	EP300	Affinity Capture-Western	physical	PUBMED:10891508
1054423	5757	2033	PTMA	EP300	Reconstituted Complex	physical	PUBMED:10891508
1054426	2033	79923	EP300	NANOG	Affinity Capture-Western	physical	PUBMED:23708658
1054428	2033	5970	EP300	RELA	Affinity Capture-Western	physical	PUBMED:17982102
1054429	5970	2033	RELA	EP300	Affinity Capture-Western	physical	PUBMED:17982102
1054438	2033	1432	EP300	MAPK14	Affinity Capture-Western	physical	PUBMED:17982102
1054439	2033	8359	EP300	HIST1H4A	Biochemical Activity	physical	PUBMED:17982102
1054448	2033	7157	EP300	TP53	Biochemical Activity	physical	PUBMED:9288740
1054450	2033	2908	EP300	NR3C1	Affinity Capture-Western	physical	PUBMED:23125313
1054453	25855	2033	BRMS1	EP300	Biochemical Activity	physical	PUBMED:23269275
1054454	23368	2033	PPP1R13B	EP300	Affinity Capture-Western	physical	PUBMED:21513714
1054455	7159	2033	TP53BP2	EP300	Affinity Capture-Western	physical	PUBMED:21513714
1054456	10848	2033	PPP1R13L	EP300	Affinity Capture-Western	physical	PUBMED:21513714
1054462	2033	25855	EP300	BRMS1	Affinity Capture-Western	physical	PUBMED:23269275
1054463	25855	2033	BRMS1	EP300	Reconstituted Complex	physical	PUBMED:23269275
1054472	14464	2033	Gata5	EP300	Affinity Capture-Western	physical	PUBMED:10567378
1054476	155871	2033	tat	EP300	Reconstituted Complex	physical	PUBMED:9733868
1054477	2033	155871	EP300	tat	Affinity Capture-Western	physical	PUBMED:9733868
1054482	2033	12387	EP300	Ctnnb1	Biochemical Activity	physical	PUBMED:11973335
1054483	891	2033	CCNB1	EP300	Reconstituted Complex	physical	PUBMED:9560267
1054484	891	2033	CCNB1	EP300	Affinity Capture-Western	physical	PUBMED:9560267
1054487	2033	10923	EP300	SUB1	Biochemical Activity	physical	PUBMED:19570987
1054504	140586	2033	Sox9	EP300	Reconstituted Complex	physical	PUBMED:16109717
1054508	2033	8350	EP300	HIST1H3A	Biochemical Activity	physical	PUBMED:16109717
1054509	2033	8359	EP300	HIST1H4A	Biochemical Activity	physical	PUBMED:16109717
1054510	4088	2033	SMAD3	EP300	Reconstituted Complex	physical	PUBMED:16109717
1054512	2033	4088	EP300	SMAD3	Affinity Capture-Western	physical	PUBMED:15345715
1054521	2033	24253	EP300	Cebpb	Reconstituted Complex	physical	PUBMED:20452968
1054529	2033	1499	EP300	CTNNB1	Affinity Capture-Western	physical	PUBMED:15806138
1054534	2033	8626	EP300	TP63	Affinity Capture-Western	physical	PUBMED:23589370
1054535	8626	2033	TP63	EP300	Affinity Capture-Western	physical	PUBMED:23589370
1054536	2308	2033	FOXO1	EP300	Reconstituted Complex	physical	PUBMED:15890677
1054537	2033	2308	EP300	FOXO1	Affinity Capture-Western	physical	PUBMED:15890677
1054538	2308	2033	FOXO1	EP300	Affinity Capture-Western	physical	PUBMED:15890677
1054539	2033	2308	EP300	FOXO1	Biochemical Activity	physical	PUBMED:15890677
1054540	2033	8335	EP300	HIST1H2AB	Biochemical Activity	physical	PUBMED:11983172
1054541	2033	3018	EP300	HIST1H2BB	Biochemical Activity	physical	PUBMED:11983172
1054542	2033	8350	EP300	HIST1H3A	Biochemical Activity	physical	PUBMED:11983172
1054543	2033	8359	EP300	HIST1H4A	Biochemical Activity	physical	PUBMED:11983172
1054544	6304	2033	SATB1	EP300	Reconstituted Complex	physical	PUBMED:14605447
1054545	2033	6304	EP300	SATB1	Affinity Capture-Western	physical	PUBMED:14605447
1054546	6304	2033	SATB1	EP300	Affinity Capture-Western	physical	PUBMED:14605447
1054578	2033	2308	EP300	FOXO1	Affinity Capture-Western	physical	PUBMED:24419059
1054580	2308	2033	FOXO1	EP300	Affinity Capture-Western	physical	PUBMED:24419059
1054591	2033	3091	EP300	HIF1A	FRET	physical	PUBMED:23966271
1054592	2033	2033	EP300	EP300	Co-crystal Structure	physical	PUBMED:23934153
1054593	2033	8335	EP300	HIST1H2AB	Reconstituted Complex	physical	PUBMED:23934153
1054594	2033	3018	EP300	HIST1H2BB	Reconstituted Complex	physical	PUBMED:23934153
1054595	2033	8350	EP300	HIST1H3A	Reconstituted Complex	physical	PUBMED:23934153
1054596	2033	8359	EP300	HIST1H4A	Reconstituted Complex	physical	PUBMED:23934153
1054597	22933	2033	SIRT2	EP300	Biochemical Activity	physical	PUBMED:23934153
1054598	2033	8350	EP300	HIST1H3A	Biochemical Activity	physical	PUBMED:23934153
1054599	2033	7316	EP300	UBC	Biochemical Activity	physical	PUBMED:23934153
1054618	2033	8350	EP300	HIST1H3A	Biochemical Activity	physical	PUBMED:23415232
1054623	2033	7157	EP300	TP53	Protein-peptide	physical	PUBMED:17438265
1054630	2033	8350	EP300	HIST1H3A	Biochemical Activity	physical	PUBMED:19270680
1054634	2033	7157	EP300	TP53	Affinity Capture-Western	physical	PUBMED:17906639
1054636	2033	7157	EP300	TP53	Biochemical Activity	physical	PUBMED:17906639
1054640	2033	207	EP300	AKT1	Affinity Capture-Western	physical	PUBMED:21901101
1054641	2033	155807	EP300	vpr	Affinity Capture-Western	physical	PUBMED:21875947
1054642	155807	2033	vpr	EP300	Affinity Capture-Western	physical	PUBMED:21875947
1054643	2033	8350	EP300	HIST1H3A	Biochemical Activity	physical	PUBMED:21875947
1054644	2551	2033	GABPA	EP300	Affinity Capture-Western	physical	PUBMED:16581781
1054645	2551	2033	GABPA	EP300	Reconstituted Complex	physical	PUBMED:16581781
1054646	2033	2551	EP300	GABPA	Reconstituted Complex	physical	PUBMED:16581781
1054647	2033	2551	EP300	GABPA	Affinity Capture-Western	physical	PUBMED:16581781
1054648	2033	4286	EP300	MITF	Affinity Capture-Western	physical	PUBMED:9660747
1054743	2033	4088	EP300	SMAD3	Reconstituted Complex	physical	PUBMED:9843571
1054744	2033	4089	EP300	SMAD4	Reconstituted Complex	physical	PUBMED:9843571
1054745	2033	4088	EP300	SMAD3	Affinity Capture-Western	physical	PUBMED:9843571
1054760	2033	4801	EP300	NFYB	Reconstituted Complex	physical	PUBMED:10075648
1054761	2033	4801	EP300	NFYB	Affinity Capture-Western	physical	PUBMED:10075648
1054762	2033	155807	EP300	vpr	Reconstituted Complex	physical	PUBMED:12208951
1054763	2033	8648	EP300	NCOA1	Reconstituted Complex	physical	PUBMED:12208951
1054764	155807	2033	vpr	EP300	Reconstituted Complex	physical	PUBMED:12208951
1054765	155807	2033	vpr	EP300	Two-hybrid	physical	PUBMED:12208951
1054767	2033	155807	EP300	vpr	Affinity Capture-Western	physical	PUBMED:12208951
1054769	2033	2908	EP300	NR3C1	Affinity Capture-Western	physical	PUBMED:12208951
1054770	2033	4089	EP300	SMAD4	Protein-peptide	physical	PUBMED:14612423
1054771	2033	7157	EP300	TP53	Protein-peptide	physical	PUBMED:14612423
1054772	2033	8359	EP300	HIST1H4A	Biochemical Activity	physical	PUBMED:14612423
1054773	2033	7157	EP300	TP53	Biochemical Activity	physical	PUBMED:14612423
1054775	7157	2033	TP53	EP300	Reconstituted Complex	physical	PUBMED:14612423
1054776	2033	7157	EP300	TP53	Affinity Capture-Western	physical	PUBMED:14612423
1054777	7157	2033	TP53	EP300	Affinity Capture-Western	physical	PUBMED:14612423
1054784	2033	8626	EP300	TP63	Biochemical Activity	physical	PUBMED:15965232
1054786	2033	7157	EP300	TP53	Biochemical Activity	physical	PUBMED:15965232
1054787	8626	2033	TP63	EP300	Reconstituted Complex	physical	PUBMED:15965232
1054788	2033	8626	EP300	TP63	Reconstituted Complex	physical	PUBMED:15965232
1054789	2033	8626	EP300	TP63	Affinity Capture-Western	physical	PUBMED:15965232
1054790	8626	2033	TP63	EP300	Affinity Capture-Western	physical	PUBMED:15965232
1054791	2033	328	EP300	APEX1	Biochemical Activity	physical	PUBMED:14633989
1054797	5594	2033	MAPK1	EP300	Biochemical Activity	physical	PUBMED:12588875
1054798	3091	2033	HIF1A	EP300	Reconstituted Complex	physical	PUBMED:12588875
1054799	3091	2033	HIF1A	EP300	Affinity Capture-Western	physical	PUBMED:12588875
1054800	2033	3091	EP300	HIF1A	Affinity Capture-Western	physical	PUBMED:12588875
1054805	2033	7157	EP300	TP53	Biochemical Activity	physical	PUBMED:14759370
1054809	2033	163126	EP300	EID2	Reconstituted Complex	physical	PUBMED:14585496
1054810	2033	163126	EP300	EID2	Affinity Capture-Western	physical	PUBMED:14585496
1054811	2033	8335	EP300	HIST1H2AB	Biochemical Activity	physical	PUBMED:14585496
1054812	2033	3018	EP300	HIST1H2BB	Biochemical Activity	physical	PUBMED:14585496
1054813	2033	8350	EP300	HIST1H3A	Biochemical Activity	physical	PUBMED:14585496
1054814	2033	8359	EP300	HIST1H4A	Biochemical Activity	physical	PUBMED:14585496
1054815	2033	3091	EP300	HIF1A	Reconstituted Complex	physical	PUBMED:12914934
1054819	2033	1385	EP300	CREB1	Far Western	physical	PUBMED:7870179
1054822	2033	1385	EP300	CREB1	Reconstituted Complex	physical	PUBMED:7870179
1054827	2033	142	EP300	PARP1	Affinity Capture-Western	physical	PUBMED:12960163
1054828	142	2033	PARP1	EP300	Affinity Capture-Western	physical	PUBMED:12960163
1054830	2033	142	EP300	PARP1	Reconstituted Complex	physical	PUBMED:12960163
1054836	2033	5970	EP300	RELA	Affinity Capture-Western	physical	PUBMED:12960163
1054837	2033	4790	EP300	NFKB1	Affinity Capture-Western	physical	PUBMED:12960163
1054838	2033	5970	EP300	RELA	Reconstituted Complex	physical	PUBMED:12960163
1054839	2033	4790	EP300	NFKB1	Reconstituted Complex	physical	PUBMED:12960163
1054841	2033	7157	EP300	TP53	Biochemical Activity	physical	PUBMED:12724314
1054842	2033	155871	EP300	tat	Biochemical Activity	physical	PUBMED:12904943
1054843	1958	2033	EGR1	EP300	Affinity Capture-Western	physical	PUBMED:20018936
1054847	1958	2033	EGR1	EP300	Reconstituted Complex	physical	PUBMED:20018936
1054848	2033	1958	EP300	EGR1	Reconstituted Complex	physical	PUBMED:20018936
1054850	2033	8290	EP300	HIST3H3	Biochemical Activity	physical	PUBMED:10607594
1054851	2033	121504	EP300	HIST4H4	Biochemical Activity	physical	PUBMED:10607594
1054852	2033	155871	EP300	tat	Biochemical Activity	physical	PUBMED:10607594
1054853	2033	3091	EP300	HIF1A	Protein-peptide	physical	PUBMED:23618863
1054854	2033	3091	EP300	HIF1A	Reconstituted Complex	physical	PUBMED:23618863
1054855	2033	3091	EP300	HIF1A	Affinity Capture-Western	physical	PUBMED:21187066
1054856	2033	5970	EP300	RELA	Affinity Capture-Western	physical	PUBMED:21187066
1054857	2033	4772	EP300	NFATC1	Affinity Capture-Western	physical	PUBMED:15117818
1054858	4772	2033	NFATC1	EP300	Affinity Capture-Western	physical	PUBMED:15117818
1054864	2033	142	EP300	PARP1	Affinity Capture-Western	physical	PUBMED:24636898
1054865	2033	3725	EP300	JUN	Affinity Capture-Western	physical	PUBMED:24636898
1054868	142	2033	PARP1	EP300	Affinity Capture-Western	physical	PUBMED:24636898
1054869	2033	983	EP300	CDK1	Affinity Capture-Western	physical	PUBMED:24530506
1054870	983	2033	CDK1	EP300	Biochemical Activity	physical	PUBMED:24530506
1054873	2033	26273	EP300	FBXO3	Affinity Capture-Western	physical	PUBMED:24530506
1054874	2033	6667	EP300	SP1	Affinity Capture-Western	physical	PUBMED:24530506
1054875	5970	2033	RELA	EP300	Affinity Capture-Western	physical	PUBMED:18397880
1054876	2033	121504	EP300	HIST4H4	Biochemical Activity	physical	PUBMED:18397880
1054880	6689	2033	SPIB	EP300	Reconstituted Complex	physical	PUBMED:11864910
1054884	2033	8202	EP300	NCOA3	Biochemical Activity	physical	PUBMED:10490106
1054885	2033	10499	EP300	NCOA2	Biochemical Activity	physical	PUBMED:10490106
1054886	2033	7157	EP300	TP53	Biochemical Activity	physical	PUBMED:10490106
1054887	2033	2033	EP300	EP300	Biochemical Activity	physical	PUBMED:10490106
1054952	2033	6929	EP300	TCF3	Biochemical Activity	physical	PUBMED:22207202
1054962	207	2033	AKT1	EP300	Affinity Capture-Western	physical	PUBMED:15224190
1054963	2033	207	EP300	AKT1	Reconstituted Complex	physical	PUBMED:15224190
1054964	2033	5970	EP300	RELA	Affinity Capture-Western	physical	PUBMED:12456660
1054995	2033	4088	EP300	SMAD3	Affinity Capture-Western	physical	PUBMED:11134049
1054996	2033	6772	EP300	STAT1	Affinity Capture-Western	physical	PUBMED:11134049
1054997	5599	2033	MAPK8	EP300	Biochemical Activity	physical	PUBMED:11278389
1055001	2033	6935	EP300	ZEB1	Affinity Capture-Western	physical	PUBMED:12743039
1055003	4088	2033	SMAD3	EP300	Affinity Capture-Western	physical	PUBMED:12743039
1055004	2033	4088	EP300	SMAD3	Affinity Capture-Western	physical	PUBMED:12743039
1055005	6935	2033	ZEB1	EP300	Affinity Capture-Western	physical	PUBMED:12743039
1055006	2033	6935	EP300	ZEB1	Biochemical Activity	physical	PUBMED:12743039
1055007	2033	3725	EP300	JUN	Biochemical Activity	physical	PUBMED:11689449
1055008	2033	2033	EP300	EP300	Biochemical Activity	physical	PUBMED:11689449
1055014	2033	23373	EP300	CRTC1	Affinity Capture-Western	physical	PUBMED:15961999
1055015	2033	84441	EP300	MAML2	Affinity Capture-Western	physical	PUBMED:15961999
1055066	951475	2033	HCVgp1	EP300	Reconstituted Complex	physical	PUBMED:15380363
1055069	2033	951475	EP300	HCVgp1	Affinity Capture-Western	physical	PUBMED:15380363
1055097	2033	6772	EP300	STAT1	Affinity Capture-Western	physical	PUBMED:15824515
1055098	2033	4088	EP300	SMAD3	Affinity Capture-Western	physical	PUBMED:15824515
1055102	595	2033	CCND1	EP300	Affinity Capture-Western	physical	PUBMED:15951563
1055103	2033	595	EP300	CCND1	Affinity Capture-Western	physical	PUBMED:15951563
1055106	2033	2033	EP300	EP300	Biochemical Activity	physical	PUBMED:15951563
1055107	2033	8335	EP300	HIST1H2AB	Biochemical Activity	physical	PUBMED:15951563
1055108	2033	3018	EP300	HIST1H2BB	Biochemical Activity	physical	PUBMED:15951563
1055109	2033	8350	EP300	HIST1H3A	Biochemical Activity	physical	PUBMED:15951563
1055110	2033	8359	EP300	HIST1H4A	Biochemical Activity	physical	PUBMED:15951563
1055160	2033	3661	EP300	IRF3	Reconstituted Complex	physical	PUBMED:12473110
1055162	2033	4602	EP300	MYB	Biochemical Activity	physical	PUBMED:10656693
1055163	2033	3091	EP300	HIF1A	Reconstituted Complex	physical	PUBMED:8917528
1055164	3091	2033	HIF1A	EP300	Reconstituted Complex	physical	PUBMED:8917528
1055171	2033	5423	EP300	POLB	Affinity Capture-Western	physical	PUBMED:12453427
1055172	2033	5423	EP300	POLB	Reconstituted Complex	physical	PUBMED:12453427
1055173	5423	2033	POLB	EP300	Reconstituted Complex	physical	PUBMED:12453427
1055174	2033	5423	EP300	POLB	Biochemical Activity	physical	PUBMED:12453427
1055196	22809	2033	ATF5	EP300	Affinity Capture-Western	physical	PUBMED:21791614
1055197	2033	1499	EP300	CTNNB1	Reconstituted Complex	physical	PUBMED:12408825
1055199	2033	22809	EP300	ATF5	Biochemical Activity	physical	PUBMED:21791614
1055200	2033	2033	EP300	EP300	Biochemical Activity	physical	PUBMED:21791614
1055202	2033	5527	EP300	PPP2R5C	Reconstituted Complex	physical	PUBMED:15632055
1055203	2033	5515	EP300	PPP2CA	Affinity Capture-Western	physical	PUBMED:15632055
1055204	2033	5527	EP300	PPP2R5C	Affinity Capture-Western	physical	PUBMED:15632055
1055206	3091	2033	HIF1A	EP300	Affinity Capture-Western	physical	PUBMED:22807441
1055209	2034	2033	EPAS1	EP300	Affinity Capture-Western	physical	PUBMED:22807441
1055217	2033	1763	EP300	DNA2	Biochemical Activity	physical	PUBMED:20019387
1055218	2033	1763	EP300	DNA2	Reconstituted Complex	physical	PUBMED:20019387
1055219	2033	1763	EP300	DNA2	Affinity Capture-Western	physical	PUBMED:20019387
1055220	2033	2237	EP300	FEN1	Affinity Capture-Western	physical	PUBMED:20019387
1055221	1763	2033	DNA2	EP300	Affinity Capture-Western	physical	PUBMED:20019387
1055459	2033	1499	EP300	CTNNB1	Biochemical Activity	physical	PUBMED:15060161
1055579	8050	2033	PDHX	EP300	Reconstituted Complex	physical	PUBMED:11756538
1055582	4760	2033	NEUROD1	EP300	Reconstituted Complex	physical	PUBMED:11756538
1055583	6886	2033	TAL1	EP300	Reconstituted Complex	physical	PUBMED:11756538
1055584	2033	8050	EP300	PDHX	Affinity Capture-Western	physical	PUBMED:11756538
1055585	8050	2033	PDHX	EP300	Affinity Capture-Western	physical	PUBMED:11756538
1055588	2033	4760	EP300	NEUROD1	Affinity Capture-Western	physical	PUBMED:11756538
1055599	2033	4087	EP300	SMAD2	Affinity Capture-Western	physical	PUBMED:12237408
1055600	2033	8350	EP300	HIST1H3A	Biochemical Activity	physical	PUBMED:12237408
1055601	2033	8359	EP300	HIST1H4A	Biochemical Activity	physical	PUBMED:12237408
1055616	2033	50943	EP300	FOXP3	Affinity Capture-Western	physical	PUBMED:16652169
1055618	2274	2033	FHL2	EP300	Reconstituted Complex	physical	PUBMED:15572674
1055620	2033	2274	EP300	FHL2	Affinity Capture-Western	physical	PUBMED:15572674
1055622	2033	1499	EP300	CTNNB1	Affinity Capture-Western	physical	PUBMED:15572674
1055667	2033	3091	EP300	HIF1A	Affinity Capture-Western	physical	PUBMED:19074848
1055705	4961464	2033	vIRF-1	EP300	Reconstituted Complex	physical	PUBMED:10438822
1055706	3659	2033	IRF1	EP300	Reconstituted Complex	physical	PUBMED:10438822
1055912	314930	2033	Zfpm2	EP300	Affinity Capture-Western	physical	PUBMED:15220332
1055913	2033	314930	EP300	Zfpm2	Affinity Capture-Western	physical	PUBMED:15220332
1055914	54254	2033	Gata4	EP300	Affinity Capture-Western	physical	PUBMED:15220332
1055915	2033	54254	EP300	Gata4	Affinity Capture-Western	physical	PUBMED:15220332
1055968	2033	8350	EP300	HIST1H3A	Biochemical Activity	physical	PUBMED:23870121
1055981	2033	7157	EP300	TP53	Biochemical Activity	physical	PUBMED:23870121
1055982	2033	2033	EP300	EP300	Biochemical Activity	physical	PUBMED:23870121
1055983	9070	2033	ASH2L	EP300	Affinity Capture-Western	physical	PUBMED:23870121
1055984	30827	2033	CXXC1	EP300	Affinity Capture-Western	physical	PUBMED:23870121
1055985	2033	9070	EP300	ASH2L	Reconstituted Complex	physical	PUBMED:23870121
1055986	2033	30827	EP300	CXXC1	Reconstituted Complex	physical	PUBMED:23870121
1055987	2033	9739	EP300	SETD1A	Reconstituted Complex	physical	PUBMED:23870121
1055988	2033	80335	EP300	WDR82	Reconstituted Complex	physical	PUBMED:23870121
1055989	2033	9070	EP300	ASH2L	Affinity Capture-Western	physical	PUBMED:23870121
1055990	2033	30827	EP300	CXXC1	Affinity Capture-Western	physical	PUBMED:23870121
1055991	2033	9739	EP300	SETD1A	Affinity Capture-Western	physical	PUBMED:23870121
1055992	2033	80335	EP300	WDR82	Affinity Capture-Western	physical	PUBMED:23870121
1055993	2033	11091	EP300	WDR5	Affinity Capture-Western	physical	PUBMED:23870121
1055994	2033	5929	EP300	RBBP5	Affinity Capture-Western	physical	PUBMED:23870121
1056039	2033	7157	EP300	TP53	Biochemical Activity	physical	PUBMED:23796514
1056040	2033	7157	EP300	TP53	Reconstituted Complex	physical	PUBMED:23796514
1056041	4088	2033	SMAD3	EP300	Affinity Capture-Western	physical	PUBMED:21567395
1056042	2033	4088	EP300	SMAD3	Affinity Capture-Western	physical	PUBMED:21567395
1056043	5562	2033	PRKAA1	EP300	Affinity Capture-Western	physical	PUBMED:21567395
1056053	2033	2033	EP300	EP300	Biochemical Activity	physical	PUBMED:11433299
1056054	2033	5925	EP300	RB1	Biochemical Activity	physical	PUBMED:11433299
1056055	2033	7157	EP300	TP53	Biochemical Activity	physical	PUBMED:11433299
1056132	2033	7157	EP300	TP53	Biochemical Activity	physical	PUBMED:15664194
1056133	2033	8349	EP300	HIST2H2BE	Biochemical Activity	physical	PUBMED:15664194
1056134	2033	8290	EP300	HIST3H3	Biochemical Activity	physical	PUBMED:15664194
1056135	2033	8338	EP300	HIST2H2AC	Biochemical Activity	physical	PUBMED:15664194
1056137	2033	2033	EP300	EP300	Biochemical Activity	physical	PUBMED:15664194
1056402	252969	2033	NEIL2	EP300	Affinity Capture-Western	physical	PUBMED:15175427
1056403	2033	252969	EP300	NEIL2	Affinity Capture-Western	physical	PUBMED:15175427
1056404	2033	252969	EP300	NEIL2	Biochemical Activity	physical	PUBMED:15175427
1056513	2033	13559	EP300	E2f5	Reconstituted Complex	physical	PUBMED:10783242
1056523	2033	2309	EP300	FOXO3	Affinity Capture-Western	physical	PUBMED:11896584
1056529	2033	2308	EP300	FOXO1	Biochemical Activity	physical	PUBMED:11896584
1056535	4330	2033	MN1	EP300	Reconstituted Complex	physical	PUBMED:12569362
1056543	4088	2033	SMAD3	EP300	Affinity Capture-Western	physical	PUBMED:17469184
1056610	2033	10013	EP300	HDAC6	Affinity Capture-Western	physical	PUBMED:23133622
1056611	2033	1780	EP300	DYNC1I1	Affinity Capture-Western	physical	PUBMED:23133622
1056614	2033	7316	EP300	UBC	Affinity Capture-Western	physical	PUBMED:23133622
1056845	5468	2033	PPARG	EP300	Protein-peptide	physical	PUBMED:19596656
1057404	2033	6773	EP300	STAT2	Reconstituted Complex	physical	PUBMED:18678383
1059514	2033	328	EP300	APEX1	Biochemical Activity	physical	PUBMED:19934257
1059832	5970	2033	RELA	EP300	Affinity Capture-Western	physical	PUBMED:25074812
1064314	648	2033	BMI1	EP300	Affinity Capture-MS	physical	PUBMED:24457600
1066499	2033	1869	EP300	E2F1	Affinity Capture-Western	physical	PUBMED:23001041
1067258	4961527	2033	HHV8GK18_gp81	EP300	Affinity Capture-MS	physical	PUBMED:24278015
1100648	2033	6613	EP300	SUMO2	Reconstituted Complex	physical	PUBMED:22578841
1101138	2033	6613	EP300	SUMO2	Biochemical Activity	physical	PUBMED:22578841
1105190	2033	6720	EP300	SREBF1	Biochemical Activity	physical	PUBMED:20817729
1112851	2033	8350	EP300	HIST1H3A	Biochemical Activity	physical	PUBMED:16717280
1112852	2033	8359	EP300	HIST1H4A	Biochemical Activity	physical	PUBMED:16717280
1115492	2033	1499	EP300	CTNNB1	Phenotypic Enhancement	genetic	PUBMED:16990252
1115493	2033	2314	EP300	FLII	Phenotypic Suppression	genetic	PUBMED:16990252
1115496	2033	16978	EP300	Lrrfip1	Reconstituted Complex	physical	PUBMED:16990252
1115502	16978	2033	Lrrfip1	EP300	Phenotypic Enhancement	genetic	PUBMED:16990252
1115841	2033	17494242	EP300	EBNA3C	Reconstituted Complex	physical	PUBMED:11967287
1172742	21416	2033	Tcf7l2	EP300	Phenotypic Enhancement	genetic	PUBMED:12861022
1172743	12606	2033	Cebpa	EP300	Phenotypic Enhancement	genetic	PUBMED:12861022
1173518	2099	2033	ESR1	EP300	Reconstituted Complex	physical	PUBMED:20348541
1174257	2033	8350	EP300	HIST1H3A	Biochemical Activity	physical	PUBMED:23587423
1174258	2033	8359	EP300	HIST1H4A	Biochemical Activity	physical	PUBMED:23587423
1174378	3608	2033	ILF2	EP300	Affinity Capture-MS	physical	PUBMED:20808282
1174421	4435	2033	CITED1	EP300	Affinity Capture-Western	physical	PUBMED:16864582
1174422	2033	4435	EP300	CITED1	Affinity Capture-Western	physical	PUBMED:16864582
1174778	8350	2033	HIST1H3A	EP300	Reconstituted Complex	physical	PUBMED:24722339
1174910	2033	7157	EP300	TP53	Co-crystal Structure	physical	PUBMED:25753752
1174912	2033	7157	EP300	TP53	Reconstituted Complex	physical	PUBMED:25753752
1181813	1017	2033	CDK2	EP300	Affinity Capture-MS	physical	PUBMED:26186194
1198052	890	2033	CCNA2	EP300	Affinity Capture-MS	physical	PUBMED:26186194
1198761	375341	2033	C3orf62	EP300	Affinity Capture-MS	physical	PUBMED:26186194
1238006	3091	2033	HIF1A	EP300	Affinity Capture-Western	physical	PUBMED:23746844
1238728	29117	2033	BRD7	EP300	Affinity Capture-Western	physical	PUBMED:20228809
1238895	2033	4088	EP300	SMAD3	Affinity Capture-Western	physical	PUBMED:15588252
1239831	256646	2033	NUTM1	EP300	Affinity Capture-Western	physical	PUBMED:24875858
1240147	2033	3091	EP300	HIF1A	Affinity Capture-Western	physical	PUBMED:24421387
1240158	10009	2033	ZBTB33	EP300	Affinity Capture-Western	physical	PUBMED:25288747
1240160	7157	2033	TP53	EP300	Affinity Capture-Western	physical	PUBMED:25288747
1240161	2033	10009	EP300	ZBTB33	Affinity Capture-Western	physical	PUBMED:25288747
1240162	2033	7157	EP300	TP53	Affinity Capture-Western	physical	PUBMED:25288747
1240163	2033	7157	EP300	TP53	Biochemical Activity	physical	PUBMED:25288747
1240173	4760	2033	NEUROD1	EP300	Reconstituted Complex	physical	PUBMED:14752053
1240174	6929	2033	TCF3	EP300	Reconstituted Complex	physical	PUBMED:14752053
1240319	473	2033	RERE	EP300	Affinity Capture-Western	physical	PUBMED:17150957
1240488	6778	2033	STAT6	EP300	Affinity Capture-Western	physical	PUBMED:23461825
1240489	2033	6778	EP300	STAT6	Affinity Capture-Western	physical	PUBMED:23461825
1240490	6778	2033	STAT6	EP300	Co-localization	physical	PUBMED:23461825
1240491	2033	6778	EP300	STAT6	Co-localization	physical	PUBMED:23461825
1240542	10848	2033	PPP1R13L	EP300	Affinity Capture-Western	physical	PUBMED:25675294
1240543	7161	2033	TP73	EP300	Affinity Capture-Western	physical	PUBMED:25675294
1241762	2033	5111	EP300	PCNA	Affinity Capture-Western	physical	PUBMED:24939902
1241766	2033	5111	EP300	PCNA	Biochemical Activity	physical	PUBMED:24939902
1241791	28999	2033	KLF15	EP300	Affinity Capture-Western	physical	PUBMED:23999430
1241792	2033	5970	EP300	RELA	Affinity Capture-Western	physical	PUBMED:23999430
1241793	5970	2033	RELA	EP300	Affinity Capture-Western	physical	PUBMED:23999430
1241854	166793	2033	ZBTB49	EP300	Affinity Capture-Western	physical	PUBMED:25245946
1241855	166793	2033	ZBTB49	EP300	Reconstituted Complex	physical	PUBMED:25245946
1241856	2033	166793	EP300	ZBTB49	Reconstituted Complex	physical	PUBMED:25245946
1257052	2033	4999	EP300	ORC2	Reconstituted Complex	physical	PUBMED:20808282
1257053	2033	4171	EP300	MCM2	Reconstituted Complex	physical	PUBMED:20808282
1257054	2033	5591	EP300	PRKDC	Reconstituted Complex	physical	PUBMED:20808282
1257055	2033	10111	EP300	RAD50	Reconstituted Complex	physical	PUBMED:20808282
1257056	2033	4173	EP300	MCM4	Reconstituted Complex	physical	PUBMED:20808282
1257057	2033	4172	EP300	MCM3	Reconstituted Complex	physical	PUBMED:20808282
1257058	2033	3609	EP300	ILF3	Reconstituted Complex	physical	PUBMED:20808282
1257059	2033	4174	EP300	MCM5	Reconstituted Complex	physical	PUBMED:20808282
1257060	2033	1938	EP300	EEF2	Reconstituted Complex	physical	PUBMED:20808282
1257061	2033	1915	EP300	EEF1A1	Reconstituted Complex	physical	PUBMED:20808282
1257062	2033	10933	EP300	MORF4L1	Reconstituted Complex	physical	PUBMED:20808282
1257063	2033	3608	EP300	ILF2	Reconstituted Complex	physical	PUBMED:20808282
1257064	2033	10856	EP300	RUVBL2	Reconstituted Complex	physical	PUBMED:20808282
1257065	2033	328	EP300	APEX1	Reconstituted Complex	physical	PUBMED:20808282
1257093	26053	2033	AUTS2	EP300	Affinity Capture-MS	physical	PUBMED:25519132
1276646	26053	2033	AUTS2	EP300	Reconstituted Complex	physical	PUBMED:25519132
1277845	6934	2033	TCF7L2	EP300	Affinity Capture-Western	physical	PUBMED:17050667
1278018	8648	2033	NCOA1	EP300	Reconstituted Complex	physical	PUBMED:10973497
1278127	9794	2033	MAML1	EP300	Reconstituted Complex	physical	PUBMED:15546612
1415172	2033	10013	EP300	HDAC6	Reconstituted Complex	physical	PUBMED:12718889
1415173	7329	2033	UBE2I	EP300	Biochemical Activity	physical	PUBMED:12718889
1417364	2033	8350	EP300	HIST1H3A	Biochemical Activity	physical	PUBMED:18838386
1427892	9439	2033	MED23	EP300	Proximity Label-MS	physical	PUBMED:25281560
1428230	9439	2033	MED23	EP300	Affinity Capture-MS	physical	PUBMED:25281560
1428516	2130	2033	EWSR1	EP300	Proximity Label-MS	physical	PUBMED:24999758
1443887	2033	1213	EP300	CLTC	Affinity Capture-MS	physical	PUBMED:26496610
1450449	2033	10370	EP300	CITED2	Affinity Capture-MS	physical	PUBMED:26496610
1452014	2033	23242	EP300	COBL	Affinity Capture-MS	physical	PUBMED:26496610
1504194	6382	2033	SDC1	EP300	Affinity Capture-Western	physical	PUBMED:25404732
1505535	2033	688	EP300	KLF5	Affinity Capture-Western	physical	PUBMED:16102021
1505581	3091	2033	HIF1A	EP300	Reconstituted Complex	physical	PUBMED:22735262
1505599	79035	2033	NABP2	EP300	Affinity Capture-Western	physical	PUBMED:26170237
1505666	5716	2033	PSMD10	EP300	Affinity Capture-Western	physical	PUBMED:25400040
1505667	2033	5716	EP300	PSMD10	Affinity Capture-Western	physical	PUBMED:25400040
1505668	5970	2033	RELA	EP300	Affinity Capture-Western	physical	PUBMED:25400040
1505793	6615	2033	SNAI1	EP300	Affinity Capture-Western	physical	PUBMED:25314079
1505902	7428	2033	VHL	EP300	Affinity Capture-Western	physical	PUBMED:25749518
1505903	59348	2033	ZNF350	EP300	Affinity Capture-Western	physical	PUBMED:25749518
1507745	2033	8243	EP300	SMC1A	Affinity Capture-Western	physical	PUBMED:24945803
1507746	2033	23476	EP300	BRD4	Affinity Capture-Western	physical	PUBMED:24945803
1507945	55363	2033	HEMGN	EP300	Affinity Capture-Western	physical	PUBMED:24740910
1507948	2033	55363	EP300	HEMGN	Affinity Capture-Western	physical	PUBMED:24740910
1507949	2033	2623	EP300	GATA1	Affinity Capture-Western	physical	PUBMED:24740910
1507953	2623	2033	GATA1	EP300	Affinity Capture-Western	physical	PUBMED:24740910
1507957	55363	2033	HEMGN	EP300	Two-hybrid	physical	PUBMED:24740910
1508157	2033	2623	EP300	GATA1	Affinity Capture-Western	physical	PUBMED:24255919
1508468	4089	2033	SMAD4	EP300	Affinity Capture-Western	physical	PUBMED:25514493
1509244	4306	2033	NR3C2	EP300	Affinity Capture-Western	physical	PUBMED:25707758
1509868	2308	2033	FOXO1	EP300	Affinity Capture-MS	physical	PUBMED:25609649
1509883	2309	2033	FOXO3	EP300	Affinity Capture-MS	physical	PUBMED:25609649
1510458	2033	8290	EP300	HIST3H3	Biochemical Activity	physical	PUBMED:25818647
1510459	2033	8290	EP300	HIST3H3	Biochemical Activity	physical	PUBMED:25818647
1510522	2646	2033	GCKR	EP300	Affinity Capture-Western	physical	PUBMED:26620281
1510523	2033	2646	EP300	GCKR	Affinity Capture-Western	physical	PUBMED:26620281
1510524	2033	2646	EP300	GCKR	Biochemical Activity	physical	PUBMED:26620281
1510530	4961464	2033	vIRF-1	EP300	Affinity Capture-MS	physical	PUBMED:26355087
1510603	6502	2033	SKP2	EP300	Reconstituted Complex	physical	PUBMED:26593157
1513311	4261	2033	CIITA	EP300	Affinity Capture-Western	physical	PUBMED:26871568
1513562	10370	2033	CITED2	EP300	PCA	physical	PUBMED:25956243
1514737	2033	7534	EP300	YWHAZ	Biochemical Activity	physical	PUBMED:25770209
1514959	2033	6772	EP300	STAT1	Affinity Capture-Western	physical	PUBMED:26479788
1515346	7157	2033	TP53	EP300	Affinity Capture-Western	physical	PUBMED:26229107
1520514	2033	7157	EP300	TP53	Biochemical Activity	physical	PUBMED:16135789
1520515	2033	5970	EP300	RELA	Biochemical Activity	physical	PUBMED:16135789
1520516	2033	5970	EP300	RELA	Affinity Capture-Western	physical	PUBMED:16135789
1520517	5970	2033	RELA	EP300	Affinity Capture-Western	physical	PUBMED:16135789
1520793	2033	1489078	EP300	E6	Reconstituted Complex	physical	PUBMED:10487758
1520795	1489078	2033	E6	EP300	Reconstituted Complex	physical	PUBMED:10487758
1520797	1489078	2033	E6	EP300	Affinity Capture-Western	physical	PUBMED:10487758
1521524	2033	8202	EP300	NCOA3	Affinity Capture-Western	physical	PUBMED:25728767
1521525	8202	2033	NCOA3	EP300	Reconstituted Complex	physical	PUBMED:25728767
1521526	2099	2033	ESR1	EP300	Reconstituted Complex	physical	PUBMED:25728767
1521528	2033	8290	EP300	HIST3H3	Biochemical Activity	physical	PUBMED:25728767
1521529	2033	121504	EP300	HIST4H4	Biochemical Activity	physical	PUBMED:25728767
1521546	2033	6772	EP300	STAT1	Affinity Capture-Western	physical	PUBMED:26504087
1521547	2033	6774	EP300	STAT3	Affinity Capture-Western	physical	PUBMED:26504087
1521548	2033	6776	EP300	STAT5A	Affinity Capture-Western	physical	PUBMED:26504087
1521550	6772	2033	STAT1	EP300	Co-localization	physical	PUBMED:26504087
1526794	5468	2033	PPARG	EP300	Affinity Capture-Western	physical	PUBMED:11287611
1526795	2353	2033	FOS	EP300	Affinity Capture-Western	physical	PUBMED:11287611
1526854	3685	2033	ITGAV	EP300	Affinity Capture-Western	physical	PUBMED:23640055
1527610	2033	4602	EP300	MYB	Reconstituted Complex	physical	PUBMED:25740244
1528123	4772	2033	NFATC1	EP300	Affinity Capture-Western	physical	PUBMED:27637333
1528127	4773	2033	NFATC2	EP300	Affinity Capture-Western	physical	PUBMED:27637333
1528199	5465	2033	PPARA	EP300	Two-hybrid	physical	PUBMED:18797151
1528200	5467	2033	PPARD	EP300	Two-hybrid	physical	PUBMED:18797151
1528385	57591	2033	MKL1	EP300	Affinity Capture-Western	physical	PUBMED:26476216
1528386	2033	57591	EP300	MKL1	Affinity Capture-Western	physical	PUBMED:26476216
1533659	4772	2033	NFATC1	EP300	Affinity Capture-MS	physical	PUBMED:27637333
1533663	4773	2033	NFATC2	EP300	Affinity Capture-MS	physical	PUBMED:27637333
1534940	3725	2033	JUN	EP300	Affinity Capture-Western	physical	PUBMED:12471036
1534941	468	2033	ATF4	EP300	Affinity Capture-Western	physical	PUBMED:12471036
1534942	1051	2033	CEBPB	EP300	Affinity Capture-Western	physical	PUBMED:12471036
1534943	4790	2033	NFKB1	EP300	Affinity Capture-Western	physical	PUBMED:12471036
1534944	5970	2033	RELA	EP300	Affinity Capture-Western	physical	PUBMED:12471036
2201457	2033	9839	EP300	ZEB2	Affinity Capture-Western	physical	PUBMED:22365546
2201458	2033	4086	EP300	SMAD1	Affinity Capture-Western	physical	PUBMED:22365546
2206804	2033	2752	EP300	GLUL	Biochemical Activity	physical	PUBMED:26990986
2206805	2033	2752	EP300	GLUL	Affinity Capture-Western	physical	PUBMED:26990986
2207098	1108	2033	CHD4	EP300	Affinity Capture-Western	physical	PUBMED:26546801
2207099	2033	1108	EP300	CHD4	Affinity Capture-Western	physical	PUBMED:26546801
2207102	1108	2033	CHD4	EP300	Reconstituted Complex	physical	PUBMED:26546801
2207138	367	2033	AR	EP300	Affinity Capture-Western	physical	PUBMED:27903893
2207858	2033	3297	EP300	HSF1	Affinity Capture-Western	physical	PUBMED:28104499
2207970	2033	57062	EP300	DDX24	Affinity Capture-Western	physical	PUBMED:25867071
2207971	2033	7157	EP300	TP53	Affinity Capture-Western	physical	PUBMED:25867071
2207996	2033	6097	EP300	RORC	Affinity Capture-Western	physical	PUBMED:26549310
2208062	2033	8359	EP300	HIST1H4A	Biochemical Activity	physical	PUBMED:26625199
2208063	2033	7157	EP300	TP53	Biochemical Activity	physical	PUBMED:26625199
2208086	2033	8626	EP300	TP63	Affinity Capture-Western	physical	PUBMED:25911675
2208087	2033	8626	EP300	TP63	Biochemical Activity	physical	PUBMED:25911675
2208199	2033	6714	EP300	SRC	Affinity Capture-Western	physical	PUBMED:26695438
2208200	6714	2033	SRC	EP300	Affinity Capture-Western	physical	PUBMED:26695438
2208817	7157	2033	TP53	EP300	Affinity Capture-Western	physical	PUBMED:27818144
2210556	2033	4193	EP300	MDM2	Biochemical Activity	physical	PUBMED:28196907
2211823	2033	3181	EP300	HNRNPA2B1	Affinity Capture-Western	physical	PUBMED:26774881
2211824	3181	2033	HNRNPA2B1	EP300	Affinity Capture-Western	physical	PUBMED:26774881
2211933	2033	7020	EP300	TFAP2A	Affinity Capture-Western	physical	PUBMED:25669978
2218814	1490	2033	CTGF	EP300	Affinity Capture-MS	physical	PUBMED:28514442
2219075	375341	2033	C3orf62	EP300	Affinity Capture-MS	physical	PUBMED:28514442
2219209	890	2033	CCNA2	EP300	Affinity Capture-MS	physical	PUBMED:28514442
2221205	1017	2033	CDK2	EP300	Affinity Capture-MS	physical	PUBMED:28514442
2233711	100505741	2033	SPATA1	EP300	Affinity Capture-MS	physical	PUBMED:28514442
2235842	3312	2033	HSPA8	EP300	Affinity Capture-MS	physical	PUBMED:28514442
2236608	991	2033	CDC20	EP300	Affinity Capture-MS	physical	PUBMED:28514442
2354855	2033	3728	EP300	JUP	Affinity Capture-Western	physical	PUBMED:26657156
2354856	2033	1499	EP300	CTNNB1	Affinity Capture-Western	physical	PUBMED:26657156
2375541	2033	8350	EP300	HIST1H3A	Affinity Capture-Western	physical	PUBMED:28465257
2375542	2033	8359	EP300	HIST1H4A	Affinity Capture-Western	physical	PUBMED:28465257
2375543	2033	3312	EP300	HSPA8	Affinity Capture-Western	physical	PUBMED:28465257
2375544	2033	3920	EP300	LAMP2	Affinity Capture-Western	physical	PUBMED:28465257
2375546	3312	2033	HSPA8	EP300	Affinity Capture-Western	physical	PUBMED:28465257
2375549	3920	2033	LAMP2	EP300	Affinity Capture-Western	physical	PUBMED:28465257
2375889	2033	7157	EP300	TP53	Affinity Capture-Western	physical	PUBMED:26302407
2377050	7706	2033	TRIM25	EP300	Affinity Capture-MS	physical	PUBMED:29117863
2377816	7706	2033	TRIM25	EP300	Affinity Capture-RNA	physical	PUBMED:29117863
2380462	2033	7157	EP300	TP53	Protein-peptide	physical	PUBMED:25651062
2382217	7520	2033	XRCC5	EP300	Affinity Capture-Western	physical	PUBMED:29049411
2382218	2033	7520	EP300	XRCC5	Affinity Capture-Western	physical	PUBMED:29049411
2382681	92140	2033	MTDH	EP300	Affinity Capture-Western	physical	PUBMED:27956703
2382683	3725	2033	JUN	EP300	Affinity Capture-Western	physical	PUBMED:27956703
2382684	2033	92140	EP300	MTDH	Affinity Capture-Western	physical	PUBMED:27956703
2382685	2033	3725	EP300	JUN	Affinity Capture-Western	physical	PUBMED:27956703
2384455	367	2033	AR	EP300	Affinity Capture-Western	physical	PUBMED:28549433
2385114	4961464	2033	vIRF-1	EP300	Affinity Capture-MS	physical	PUBMED:25544563
2386474	2033	8554	EP300	PIAS1	Reconstituted Complex	physical	PUBMED:27032383
2386476	2033	8554	EP300	PIAS1	Affinity Capture-Western	physical	PUBMED:27032383
2386586	2033	396	EP300	ARHGDIA	Biochemical Activity	physical	PUBMED:26719334
2388376	3091	2033	HIF1A	EP300	Affinity Capture-Western	physical	PUBMED:22908229
2388377	2033	3091	EP300	HIF1A	Biochemical Activity	physical	PUBMED:22908229
2388424	2033	5325	EP300	PLAGL1	Affinity Capture-Western	physical	PUBMED:28260048
2389151	10498	2033	CARM1	EP300	Reconstituted Complex	physical	PUBMED:28844863
2389152	10498	2033	CARM1	EP300	Affinity Capture-Western	physical	PUBMED:28844863
2389154	2033	10498	EP300	CARM1	Affinity Capture-Western	physical	PUBMED:28844863
2389155	2033	2033	EP300	EP300	Biochemical Activity	physical	PUBMED:28844863
2389156	2033	8350	EP300	HIST1H3A	Biochemical Activity	physical	PUBMED:28844863
2389157	2033	8359	EP300	HIST1H4A	Biochemical Activity	physical	PUBMED:28844863
2391494	2033	8350	EP300	HIST1H3A	Biochemical Activity	physical	PUBMED:29033323
2391509	57521	2033	RPTOR	EP300	Affinity Capture-Western	physical	PUBMED:29033323
2391510	2033	2033	EP300	EP300	Affinity Capture-Western	physical	PUBMED:29033323
2391511	2475	2033	MTOR	EP300	Biochemical Activity	physical	PUBMED:29033323
2391512	2033	2033	EP300	EP300	Biochemical Activity	physical	PUBMED:29033323
2391513	2033	2033	EP300	EP300	Reconstituted Complex	physical	PUBMED:29033323
2397608	3191	2033	HNRNPL	EP300	Affinity Capture-RNA	physical	PUBMED:28611215
2399369	3091	2033	HIF1A	EP300	Affinity Capture-Western	physical	PUBMED:15280364
2399370	51564	2033	HDAC7	EP300	Affinity Capture-Western	physical	PUBMED:15280364
2399381	100288687	2033	DUX4	EP300	Affinity Capture-MS	physical	PUBMED:26951377
2399383	100288687	2033	DUX4	EP300	Affinity Capture-Western	physical	PUBMED:26951377
2399384	100288687	2033	DUX4	EP300	Reconstituted Complex	physical	PUBMED:26951377
2399385	2033	100288687	EP300	DUX4	Co-localization	physical	PUBMED:26951377
2446525	2033	3091	EP300	HIF1A	Affinity Capture-Western	physical	PUBMED:20620956
2454915	196	2033	AHR	EP300	Co-purification	physical	PUBMED:17392787
2455047	2033	4792	EP300	NFKBIA	Affinity Capture-Western	physical	PUBMED:19456861
2455114	2033	3091	EP300	HIF1A	Reconstituted Complex	physical	PUBMED:26135796
2455115	3091	2033	HIF1A	EP300	Reconstituted Complex	physical	PUBMED:26135796
2455144	54784	2033	ALKBH4	EP300	Two-hybrid	physical	PUBMED:23145062
2459172	2033	5578	EP300	PRKCA	Affinity Capture-Western	physical	PUBMED:26826385
2459173	2033	3091	EP300	HIF1A	Affinity Capture-Western	physical	PUBMED:26826385
2459188	3091	2033	HIF1A	EP300	Reconstituted Complex	physical	PUBMED:18047470
2459568	2033	13819	EP300	Epas1	Reconstituted Complex	physical	PUBMED:12080085
2459569	3091	2033	HIF1A	EP300	Reconstituted Complex	physical	PUBMED:23448368
2459643	2033	7329	EP300	UBE2I	Affinity Capture-Western	physical	PUBMED:28240261
2459647	2033	5105	EP300	PCK1	Affinity Capture-Western	physical	PUBMED:28240261
2463335	23476	2033	BRD4	EP300	Negative Genetic	genetic	PUBMED:26864203
2463348	10419	2033	PRMT5	EP300	Negative Genetic	genetic	PUBMED:26864203
2463367	2033	4152	EP300	MBD1	Negative Genetic	genetic	PUBMED:26864203
2467000	3276	2033	PRMT1	EP300	Affinity Capture-Western	physical	PUBMED:28883095
2467001	2033	3276	EP300	PRMT1	Biochemical Activity	physical	PUBMED:28883095
2468745	3020	2033	H3F3A	EP300	Affinity Capture-Western	physical	PUBMED:28300060
2468791	7290	2033	HIRA	EP300	Co-localization	physical	PUBMED:23602572
2468814	29855	2033	UBN1	EP300	Co-localization	physical	PUBMED:23602572
2468837	25842	2033	ASF1A	EP300	Co-localization	physical	PUBMED:23602572
2469312	2033	3091	EP300	HIF1A	Affinity Capture-Western	physical	PUBMED:16081065
2469322	3091	2033	HIF1A	EP300	Reconstituted Complex	physical	PUBMED:15342390
2469340	2078	2033	ERG	EP300	Affinity Capture-Western	physical	PUBMED:28536097
2469451	2033	7157	EP300	TP53	Biochemical Activity	physical	PUBMED:28757384
2470416	2146	2033	EZH2	EP300	Affinity Capture-MS	physical	PUBMED:28068325
2474297	2033	6615	EP300	SNAI1	Biochemical Activity	physical	PUBMED:28296173
2474555	3091	2033	HIF1A	EP300	Affinity Capture-MS	physical	PUBMED:27320910
2484414	2033	3309	EP300	HSPA5	Affinity Capture-Western	physical	PUBMED:28947141
2485519	2033	8856	EP300	NR1I2	Biochemical Activity	physical	PUBMED:26855179
2486500	2033	8350	EP300	HIST1H3A	Biochemical Activity	physical	PUBMED:27585400
2486501	2033	3146	EP300	HMGB1	Biochemical Activity	physical	PUBMED:27585400
2489405	2033	408	EP300	ARRB1	Affinity Capture-Western	physical	PUBMED:28425985
2489406	408	2033	ARRB1	EP300	Affinity Capture-Western	physical	PUBMED:28425985
2489407	408	2033	ARRB1	EP300	Co-localization	physical	PUBMED:28425985
2489408	2033	6667	EP300	SP1	Affinity Capture-Western	physical	PUBMED:28425985
2489409	6667	2033	SP1	EP300	Affinity Capture-Western	physical	PUBMED:28425985
2489410	2033	6667	EP300	SP1	Co-localization	physical	PUBMED:28425985
2498473	6478	2033	SIAH2	EP300	Affinity Capture-Western	physical	PUBMED:30063986
2511769	2033	27113	EP300	BBC3	Co-localization	physical	PUBMED:27626385
2511771	2033	1026	EP300	CDKN1A	Co-localization	physical	PUBMED:27626385
2511773	2033	3020	EP300	H3F3A	Biochemical Activity	physical	PUBMED:27626385
2513080	2033	4673	EP300	NAP1L1	Reconstituted Complex	physical	PUBMED:14966293
2515655	2033	4602	EP300	MYB	Affinity Capture-Western	physical	PUBMED:29954426
2516011	3091	2033	HIF1A	EP300	Two-hybrid	physical	PUBMED:22075993
2516012	10370	2033	CITED2	EP300	Two-hybrid	physical	PUBMED:22075993
2516015	3091	2033	HIF1A	EP300	Reconstituted Complex	physical	PUBMED:11063749
2516016	3091	2033	HIF1A	EP300	Two-hybrid	physical	PUBMED:11063749
2516132	2033	3091	EP300	HIF1A	Affinity Capture-Western	physical	PUBMED:15155277
2521082	2033	3091	EP300	HIF1A	Affinity Capture-Western	physical	PUBMED:19666581
2521083	3091	2033	HIF1A	EP300	Affinity Capture-Western	physical	PUBMED:19666581
2521181	4170	2033	MCL1	EP300	Reconstituted Complex	physical	PUBMED:20829524
2521186	3091	2033	HIF1A	EP300	Reconstituted Complex	physical	PUBMED:20829524
2521187	3091	2033	HIF1A	EP300	Affinity Capture-Western	physical	PUBMED:27808477
2525738	2033	1051	EP300	CEBPB	Affinity Capture-Western	physical	PUBMED:28428115
2525814	2033	4137	EP300	MAPT	Biochemical Activity	physical	PUBMED:29734651
2527753	2033	3091	EP300	HIF1A	Affinity Capture-Western	physical	PUBMED:26944191
2527754	2033	405	EP300	ARNT	Affinity Capture-Western	physical	PUBMED:26944191
2527755	2033	1385	EP300	CREB1	Affinity Capture-Western	physical	PUBMED:26944191
2533316	91875	2033	TTC5	EP300	Affinity Capture-Western	physical	PUBMED:11511361
2533317	2033	133746	EP300	JMY	Affinity Capture-Western	physical	PUBMED:11511361
2533443	2033	7157	EP300	TP53	Affinity Capture-Western	physical	PUBMED:10601022
2533511	6657	2033	SOX2	EP300	Proximity Label-MS	physical	PUBMED:28794006
2533536	6657	2033	SOX2	EP300	Co-localization	physical	PUBMED:28794006
2534865	7157	2033	TP53	EP300	Reconstituted Complex	physical	PUBMED:12499368
2534866	2033	7157	EP300	TP53	Biochemical Activity	physical	PUBMED:12499368
2536794	3091	2033	HIF1A	EP300	Two-hybrid	physical	PUBMED:16189267
2536864	2033	3091	EP300	HIF1A	Reconstituted Complex	physical	PUBMED:22789427
2537536	2305	2033	FOXM1	EP300	Affinity Capture-Western	physical	PUBMED:27542221
2538615	2033	80006	EP300	TRAPPC13	Negative Genetic	genetic	PUBMED:28319085
2538620	2033	51693	EP300	TRAPPC2L	Negative Genetic	genetic	PUBMED:28319085
2538691	2033	8131	EP300	NPRL3	Negative Genetic	genetic	PUBMED:28319085
2538756	2033	3156	EP300	HMGCR	Negative Genetic	genetic	PUBMED:28319085
2538765	8065	2033	CUL5	EP300	Negative Genetic	genetic	PUBMED:28319085
2538889	2033	126003	EP300	TRAPPC5	Negative Genetic	genetic	PUBMED:28319085
2538896	8451	2033	CUL4A	EP300	Negative Genetic	genetic	PUBMED:28319085
2538909	2033	10641	EP300	NPRL2	Negative Genetic	genetic	PUBMED:28319085
2538961	2033	5878	EP300	RAB5C	Negative Genetic	genetic	PUBMED:28319085
2539006	2033	738	EP300	VPS51	Negative Genetic	genetic	PUBMED:28319085
2539065	2033	9197	EP300	SLC33A1	Negative Genetic	genetic	PUBMED:28319085
2539090	2033	5861	EP300	RAB1A	Negative Genetic	genetic	PUBMED:28319085
2539165	2033	64924	EP300	SLC30A5	Positive Genetic	genetic	PUBMED:28319085
2539246	2683	2033	B4GALT1	EP300	Positive Genetic	genetic	PUBMED:28319085
2539256	2033	11311	EP300	VPS45	Positive Genetic	genetic	PUBMED:28319085
2539260	2033	5862	EP300	RAB2A	Positive Genetic	genetic	PUBMED:28319085
2539306	2033	10483	EP300	SEC23B	Positive Genetic	genetic	PUBMED:28319085
2539316	2033	55334	EP300	SLC39A9	Positive Genetic	genetic	PUBMED:28319085
2539338	2033	81876	EP300	RAB1B	Positive Genetic	genetic	PUBMED:28319085
2539342	2033	10642	EP300	IGF2BP1	Positive Genetic	genetic	PUBMED:28319085
2539384	2033	29985	EP300	SLC39A3	Positive Genetic	genetic	PUBMED:28319085
2539400	2033	10427	EP300	SEC24B	Positive Genetic	genetic	PUBMED:28319085
2539445	2033	3480	EP300	IGF1R	Positive Genetic	genetic	PUBMED:28319085
2539459	2033	3482	EP300	IGF2R	Positive Genetic	genetic	PUBMED:28319085
2539460	8703	2033	B4GALT3	EP300	Positive Genetic	genetic	PUBMED:28319085
2539481	2033	27342	EP300	RABGEF1	Positive Genetic	genetic	PUBMED:28319085
2539493	2033	253260	EP300	RICTOR	Positive Genetic	genetic	PUBMED:28319085
2539497	2033	11253	EP300	MAN1B1	Positive Genetic	genetic	PUBMED:28319085
2539510	2033	6929	EP300	TCF3	Positive Genetic	genetic	PUBMED:28319085
2539521	10238	2033	DCAF7	EP300	Positive Genetic	genetic	PUBMED:28319085
2539585	2033	10802	EP300	SEC24A	Positive Genetic	genetic	PUBMED:28319085
2539605	2033	22872	EP300	SEC31A	Positive Genetic	genetic	PUBMED:28319085
2539653	2033	56681	EP300	SAR1A	Positive Genetic	genetic	PUBMED:28319085
2539669	2033	9632	EP300	SEC24C	Positive Genetic	genetic	PUBMED:28319085
2539677	2033	9040	EP300	UBE2M	Positive Genetic	genetic	PUBMED:28319085
2539717	2033	2146	EP300	EZH2	Positive Genetic	genetic	PUBMED:28319085
2539759	2033	79718	EP300	TBL1XR1	Positive Genetic	genetic	PUBMED:28319085
2539760	1487	2033	CTBP1	EP300	Positive Genetic	genetic	PUBMED:28319085
2540070	2033	7343	EP300	UBTF	Reconstituted Complex	physical	PUBMED:12499368
2540071	2033	7157	EP300	TP53	Protein-peptide	physical	PUBMED:12499368
2540072	2033	7157	EP300	TP53	Reconstituted Complex	physical	PUBMED:12499368
2540073	2033	8294	EP300	HIST1H4I	Biochemical Activity	physical	PUBMED:12499368
2540319	3091	2033	HIF1A	EP300	Reconstituted Complex	physical	PUBMED:24821806
2540560	2034	2033	EPAS1	EP300	Affinity Capture-Western	physical	PUBMED:25689462
2542214	3091	2033	HIF1A	EP300	Reconstituted Complex	physical	PUBMED:20000859
2542221	2033	8140	EP300	SLC7A5	Co-localization	physical	PUBMED:26944194
2542222	2033	1545	EP300	CYP1B1	Co-localization	physical	PUBMED:26944194
2544772	2033	7157	EP300	TP53	Reconstituted Complex	physical	PUBMED:9652736
2544773	2033	1869	EP300	E2F1	Reconstituted Complex	physical	PUBMED:9652736
2549540	595	2033	CCND1	EP300	Reconstituted Complex	physical	PUBMED:10567390
2561850	8626	2033	TP63	EP300	Negative Genetic	genetic	PUBMED:30232004
2562273	7158	2033	TP53BP1	EP300	Proximity Label-MS	physical	PUBMED:29656893
2563915	25962	2033	KIAA1429	EP300	Affinity Capture-RNA	physical	PUBMED:29507755
2574622	9150	2033	CTDP1	EP300	Affinity Capture-MS	physical	PUBMED:31240132
2592616	23411	2033	SIRT1	EP300	Co-localization	physical	PUBMED:20660480
2592623	5970	2033	RELA	EP300	Affinity Capture-Western	physical	PUBMED:21483817
2593480	2626	2033	GATA4	EP300	Reconstituted Complex	physical	PUBMED:27208796
2593481	2626	2033	GATA4	EP300	Affinity Capture-Western	physical	PUBMED:27208796
2593482	2033	10399	EP300	GNB2L1	Reconstituted Complex	physical	PUBMED:27208796
2593484	2033	8350	EP300	HIST1H3A	Biochemical Activity	physical	PUBMED:27208796
2595625	4869	2033	NPM1	EP300	Reconstituted Complex	physical	PUBMED:29746960
2595626	2033	2033	EP300	EP300	Biochemical Activity	physical	PUBMED:29746960
2603044	2099	2033	ESR1	EP300	Affinity Capture-Western	physical	PUBMED:30418174
2609713	2033	1499	EP300	CTNNB1	Affinity Capture-Western	physical	PUBMED:26123998
2610126	3428	2033	IFI16	EP300	Affinity Capture-Western	physical	PUBMED:27764250
2614608	2033	3066	EP300	HDAC2	Affinity Capture-Western	physical	PUBMED:30737378
2614609	2033	7528	EP300	YY1	Affinity Capture-Western	physical	PUBMED:30737378
2614610	3066	2033	HDAC2	EP300	Affinity Capture-Western	physical	PUBMED:30737378
2614901	3066	2033	HDAC2	EP300	Affinity Capture-MS	physical	PUBMED:30737378
2630984	468	2033	ATF4	EP300	Reconstituted Complex	physical	PUBMED:10350644
2630986	468	2033	ATF4	EP300	Two-hybrid	physical	PUBMED:10350644
2631260	8359	2033	HIST1H4A	EP300	Affinity Capture-MS	physical	PUBMED:30804502
2634293	2033	4137	EP300	MAPT	Biochemical Activity	physical	PUBMED:23962722
2635272	2033	396875	EP300	ATP2A2	Biochemical Activity	physical	PUBMED:30786847
2636372	11201	2033	POLI	EP300	Affinity Capture-Western	physical	PUBMED:30886224
2636373	2033	11201	EP300	POLI	Co-localization	physical	PUBMED:30886224
2636374	2033	11201	EP300	POLI	Biochemical Activity	physical	PUBMED:30886224
2639641	26094	2033	DCAF4	EP300	Affinity Capture-MS	physical	PUBMED:30945288
2659981	1488	2033	CTBP2	EP300	Affinity Capture-MS	physical	PUBMED:30585266
2659987	1488	2033	CTBP2	EP300	Affinity Capture-Western	physical	PUBMED:30585266
2659990	2033	1488	EP300	CTBP2	Affinity Capture-Western	physical	PUBMED:30585266
2659993	28996	2033	HIPK2	EP300	Co-localization	physical	PUBMED:29170424
2659994	2033	28996	EP300	HIPK2	Affinity Capture-Western	physical	PUBMED:29170424
2660325	1859	2033	DYRK1A	EP300	Affinity Capture-MS	physical	PUBMED:30137413
2660332	1859	2033	DYRK1A	EP300	Affinity Capture-Western	physical	PUBMED:30137413
2661840	2033	1654	EP300	DDX3X	Affinity Capture-Western	physical	PUBMED:28128295
2661845	23476	2033	BRD4	EP300	Affinity Capture-Western	physical	PUBMED:30428346
2661846	2033	23476	EP300	BRD4	Affinity Capture-Western	physical	PUBMED:30428346
2661847	23476	2033	BRD4	EP300	Reconstituted Complex	physical	PUBMED:30428346
2661848	2033	23476	EP300	BRD4	Reconstituted Complex	physical	PUBMED:30428346
2661849	2033	8350	EP300	HIST1H3A	Biochemical Activity	physical	PUBMED:30428346
2661850	23476	2033	BRD4	EP300	Biochemical Activity	physical	PUBMED:30428346
2691303	4088	2033	SMAD3	EP300	Affinity Capture-Western	physical	PUBMED:18055455
2691305	2033	5468	EP300	PPARG	Protein-peptide	physical	PUBMED:30595551
2691704	7917	2033	BAG6	EP300	Co-localization	physical	PUBMED:29706626
2691705	7157	2033	TP53	EP300	Co-localization	physical	PUBMED:29706626
2691706	5970	2033	RELA	EP300	Co-localization	physical	PUBMED:29706626
2691855	2033	1499	EP300	CTNNB1	Affinity Capture-Western	physical	PUBMED:30836930
2691924	5970	2033	RELA	EP300	Affinity Capture-Western	physical	PUBMED:23811396
2691925	4790	2033	NFKB1	EP300	Affinity Capture-Western	physical	PUBMED:23811396
2691926	2033	5970	EP300	RELA	Affinity Capture-Western	physical	PUBMED:23811396
2691927	2033	4790	EP300	NFKB1	Affinity Capture-Western	physical	PUBMED:23811396
2691998	8350	2033	HIST1H3A	EP300	Reconstituted Complex	physical	PUBMED:30110629
2691999	2033	8350	EP300	HIST1H3A	Biochemical Activity	physical	PUBMED:30110629
2692001	2033	1104	EP300	RCC1	Affinity Capture-MS	physical	PUBMED:30110629
2692002	2033	55183	EP300	RIF1	Affinity Capture-MS	physical	PUBMED:30110629
2692003	2033	6605	EP300	SMARCE1	Affinity Capture-MS	physical	PUBMED:30110629
2692004	2033	6599	EP300	SMARCC1	Affinity Capture-MS	physical	PUBMED:30110629
2692005	2033	7112	EP300	TMPO	Affinity Capture-MS	physical	PUBMED:30110629
2692006	2033	11198	EP300	SUPT16H	Affinity Capture-MS	physical	PUBMED:30110629
2692007	2033	51729	EP300	WBP11	Affinity Capture-MS	physical	PUBMED:30110629
2692008	2033	9967	EP300	THRAP3	Affinity Capture-MS	physical	PUBMED:30110629
2692009	2033	8175	EP300	SF3A2	Affinity Capture-MS	physical	PUBMED:30110629
2692010	2033	8539	EP300	API5	Affinity Capture-MS	physical	PUBMED:30110629
2692011	2033	1108	EP300	CHD4	Affinity Capture-MS	physical	PUBMED:30110629
2692012	2033	10594	EP300	PRPF8	Affinity Capture-MS	physical	PUBMED:30110629
2692013	2033	10946	EP300	SF3A3	Affinity Capture-MS	physical	PUBMED:30110629
2692014	2033	10291	EP300	SF3A1	Affinity Capture-MS	physical	PUBMED:30110629
2692015	2033	23451	EP300	SF3B1	Affinity Capture-MS	physical	PUBMED:30110629
2692016	2033	328	EP300	APEX1	Affinity Capture-MS	physical	PUBMED:30110629
2692017	2033	1665	EP300	DHX15	Affinity Capture-MS	physical	PUBMED:30110629
2692018	2033	26127	EP300	FGFR1OP2	Affinity Capture-MS	physical	PUBMED:30110629
2692019	2033	646817	EP300	SETSIP	Affinity Capture-MS	physical	PUBMED:30110629
2692020	2033	6418	EP300	SET	Affinity Capture-MS	physical	PUBMED:30110629
2692021	2033	1434	EP300	CSE1L	Affinity Capture-MS	physical	PUBMED:30110629
2692022	2033	6431	EP300	SRSF6	Affinity Capture-MS	physical	PUBMED:30110629
2692023	2033	4173	EP300	MCM4	Affinity Capture-MS	physical	PUBMED:30110629
2692024	2033	6601	EP300	SMARCC2	Affinity Capture-MS	physical	PUBMED:30110629
2692025	2033	8861	EP300	LDB1	Affinity Capture-MS	physical	PUBMED:30110629
2692026	2033	6749	EP300	SSRP1	Affinity Capture-MS	physical	PUBMED:30110629
2692027	2033	6938	EP300	TCF12	Affinity Capture-MS	physical	PUBMED:30110629
2692028	2033	58517	EP300	RBM25	Affinity Capture-MS	physical	PUBMED:30110629
2692029	2033	23350	EP300	U2SURP	Affinity Capture-MS	physical	PUBMED:30110629
2692030	2033	7037	EP300	TFRC	Affinity Capture-MS	physical	PUBMED:30110629
2692031	2033	6429	EP300	SRSF4	Affinity Capture-MS	physical	PUBMED:30110629
2692032	2033	2969	EP300	GTF2I	Affinity Capture-MS	physical	PUBMED:30110629
2692033	2033	6625	EP300	SNRNP70	Affinity Capture-MS	physical	PUBMED:30110629
2692034	2033	23176	EP300	2021-09-08	Affinity Capture-MS	physical	PUBMED:30110629
2692035	2033	5499	EP300	PPP1CA	Affinity Capture-MS	physical	PUBMED:30110629
2692036	2033	23234	EP300	DNAJC9	Affinity Capture-MS	physical	PUBMED:30110629
2692037	2033	6627	EP300	SNRPA1	Affinity Capture-MS	physical	PUBMED:30110629
2692038	2033	5825	EP300	ABCD3	Affinity Capture-MS	physical	PUBMED:30110629
2692039	2033	79443	EP300	FYCO1	Affinity Capture-MS	physical	PUBMED:30110629
2692040	2033	57448	EP300	BIRC6	Affinity Capture-MS	physical	PUBMED:30110629
2692041	2033	9584	EP300	RBM39	Affinity Capture-MS	physical	PUBMED:30110629
2692042	2033	6626	EP300	SNRPA	Affinity Capture-MS	physical	PUBMED:30110629
2692043	2033	4176	EP300	MCM7	Affinity Capture-MS	physical	PUBMED:30110629
2692044	2033	23635	EP300	SSBP2	Affinity Capture-MS	physical	PUBMED:30110629
2692045	2033	55752	EP300	2021-09-11	Affinity Capture-MS	physical	PUBMED:30110629
2692046	2033	6117	EP300	RPA1	Affinity Capture-MS	physical	PUBMED:30110629
2692047	2033	3066	EP300	HDAC2	Affinity Capture-MS	physical	PUBMED:30110629
2692048	2033	86	EP300	ACTL6A	Affinity Capture-MS	physical	PUBMED:30110629
2692049	2033	23524	EP300	SRRM2	Affinity Capture-MS	physical	PUBMED:30110629
2692050	2033	4171	EP300	MCM2	Affinity Capture-MS	physical	PUBMED:30110629
2692051	2033	4174	EP300	MCM5	Affinity Capture-MS	physical	PUBMED:30110629
2692052	2033	5770	EP300	PTPN1	Affinity Capture-MS	physical	PUBMED:30110629
2692053	2033	5591	EP300	PRKDC	Affinity Capture-MS	physical	PUBMED:30110629
2692054	2033	51639	EP300	SF3B6	Affinity Capture-MS	physical	PUBMED:30110629
2692055	2033	170463	EP300	SSBP4	Affinity Capture-MS	physical	PUBMED:30110629
2692056	2033	1488	EP300	CTBP2	Affinity Capture-MS	physical	PUBMED:30110629
2692057	2033	4735	EP300	2021-09-02	Affinity Capture-MS	physical	PUBMED:30110629
2692058	2033	3608	EP300	ILF2	Affinity Capture-MS	physical	PUBMED:30110629
2692059	2033	3065	EP300	HDAC1	Affinity Capture-MS	physical	PUBMED:30110629
2692060	2033	3148	EP300	HMGB2	Affinity Capture-MS	physical	PUBMED:30110629
2692061	2033	9219	EP300	MTA2	Affinity Capture-MS	physical	PUBMED:30110629
2692062	2033	55920	EP300	RCC2	Affinity Capture-MS	physical	PUBMED:30110629
2692063	2033	23020	EP300	SNRNP200	Affinity Capture-MS	physical	PUBMED:30110629
2692064	2033	26121	EP300	PRPF31	Affinity Capture-MS	physical	PUBMED:30110629
2692065	2033	4172	EP300	MCM3	Affinity Capture-MS	physical	PUBMED:30110629
2692066	2033	6801	EP300	STRN	Affinity Capture-MS	physical	PUBMED:30110629
2692067	2033	6629	EP300	SNRPB2	Affinity Capture-MS	physical	PUBMED:30110629
2692068	2033	55234	EP300	SMU1	Affinity Capture-MS	physical	PUBMED:30110629
2692069	2033	52	EP300	ACP1	Affinity Capture-MS	physical	PUBMED:30110629
2692070	2033	8545	EP300	CGGBP1	Affinity Capture-MS	physical	PUBMED:30110629
2692071	2033	10992	EP300	SF3B2	Affinity Capture-MS	physical	PUBMED:30110629
2692072	2033	10189	EP300	ALYREF	Affinity Capture-MS	physical	PUBMED:30110629
2692073	2033	10921	EP300	RNPS1	Affinity Capture-MS	physical	PUBMED:30110629
2692074	2033	5931	EP300	RBBP7	Affinity Capture-MS	physical	PUBMED:30110629
2692075	2033	26130	EP300	GAPVD1	Affinity Capture-MS	physical	PUBMED:30110629
2692076	2033	5928	EP300	RBBP4	Affinity Capture-MS	physical	PUBMED:30110629
2692077	2033	11335	EP300	CBX3	Affinity Capture-MS	physical	PUBMED:30110629
2692078	2033	2033	EP300	EP300	Affinity Capture-MS	physical	PUBMED:30110629
2692079	2033	55660	EP300	PRPF40A	Affinity Capture-MS	physical	PUBMED:30110629
2692080	2033	27339	EP300	PRPF19	Affinity Capture-MS	physical	PUBMED:30110629
2692081	2033	9295	EP300	SRSF11	Affinity Capture-MS	physical	PUBMED:30110629
2692082	2033	7155	EP300	TOP2B	Affinity Capture-MS	physical	PUBMED:30110629
2692083	2033	7520	EP300	XRCC5	Affinity Capture-MS	physical	PUBMED:30110629
2692084	2033	552900	EP300	BOLA2	Affinity Capture-MS	physical	PUBMED:30110629
2692085	2033	23468	EP300	CBX5	Affinity Capture-MS	physical	PUBMED:30110629
2692086	2033	5501	EP300	PPP1CC	Affinity Capture-MS	physical	PUBMED:30110629
2692087	2033	6434	EP300	TRA2B	Affinity Capture-MS	physical	PUBMED:30110629
2692088	2033	10951	EP300	CBX1	Affinity Capture-MS	physical	PUBMED:30110629
2692089	2033	8833	EP300	GMPS	Affinity Capture-MS	physical	PUBMED:30110629
2692090	2033	55692	EP300	LUC7L	Affinity Capture-MS	physical	PUBMED:30110629
2692091	2033	10357	EP300	HMGB1P1	Affinity Capture-MS	physical	PUBMED:30110629
2692092	2033	22827	EP300	PUF60	Affinity Capture-MS	physical	PUBMED:30110629
2692093	2033	57510	EP300	XPO5	Affinity Capture-MS	physical	PUBMED:30110629
2692094	2033	4678	EP300	NASP	Affinity Capture-MS	physical	PUBMED:30110629
2692095	2033	79598	EP300	CEP97	Affinity Capture-MS	physical	PUBMED:30110629
2692096	2033	3014	EP300	H2AFX	Affinity Capture-MS	physical	PUBMED:30110629
2692097	2033	8520	EP300	HAT1	Affinity Capture-MS	physical	PUBMED:30110629
2692098	2033	7536	EP300	SF1	Affinity Capture-MS	physical	PUBMED:30110629
2692099	2033	7514	EP300	XPO1	Affinity Capture-MS	physical	PUBMED:30110629
2692100	2033	6774	EP300	STAT3	Affinity Capture-MS	physical	PUBMED:30110629
2692101	2033	2521	EP300	FUS	Affinity Capture-MS	physical	PUBMED:30110629
2692102	2033	1387	EP300	CREBBP	Affinity Capture-MS	physical	PUBMED:30110629
2692103	2033	23157	EP300	2021-09-06	Affinity Capture-MS	physical	PUBMED:30110629
2692104	2033	9535	EP300	GMFG	Affinity Capture-MS	physical	PUBMED:30110629
2692105	2033	4116	EP300	MAGOH	Affinity Capture-MS	physical	PUBMED:30110629
2692106	2033	6632	EP300	SNRPD1	Affinity Capture-MS	physical	PUBMED:30110629
2692107	2033	191	EP300	AHCY	Affinity Capture-MS	physical	PUBMED:30110629
2692108	2033	9987	EP300	HNRNPDL	Affinity Capture-MS	physical	PUBMED:30110629
2692109	2033	25831	EP300	HECTD1	Affinity Capture-MS	physical	PUBMED:30110629
2692110	2033	55832	EP300	CAND1	Affinity Capture-MS	physical	PUBMED:30110629
2692111	2033	11051	EP300	NUDT21	Affinity Capture-MS	physical	PUBMED:30110629
2692112	2033	5701	EP300	PSMC2	Affinity Capture-MS	physical	PUBMED:30110629
2692113	2033	644	EP300	BLVRA	Affinity Capture-MS	physical	PUBMED:30110629
2692114	2033	6119	EP300	RPA3	Affinity Capture-MS	physical	PUBMED:30110629
2692115	2033	9184	EP300	BUB3	Affinity Capture-MS	physical	PUBMED:30110629
2692116	2033	3151	EP300	HMGN2	Affinity Capture-MS	physical	PUBMED:30110629
2692117	2033	4175	EP300	MCM6	Affinity Capture-MS	physical	PUBMED:30110629
2692118	2033	1933	EP300	EEF1B2	Affinity Capture-MS	physical	PUBMED:30110629
2692119	2033	10539	EP300	GLRX3	Affinity Capture-MS	physical	PUBMED:30110629
2692120	2033	9040	EP300	UBE2M	Affinity Capture-MS	physical	PUBMED:30110629
2692121	2033	6651	EP300	SON	Affinity Capture-MS	physical	PUBMED:30110629
2692122	2033	8148	EP300	TAF15	Affinity Capture-MS	physical	PUBMED:30110629
2692123	2033	4841	EP300	NONO	Affinity Capture-MS	physical	PUBMED:30110629
2692124	2033	8078	EP300	USP5	Affinity Capture-MS	physical	PUBMED:30110629
2692125	2033	283458	EP300	NME2P1	Affinity Capture-MS	physical	PUBMED:30110629
2692126	2033	55621	EP300	TRMT1	Affinity Capture-MS	physical	PUBMED:30110629
2692127	2033	51493	EP300	RTCB	Affinity Capture-MS	physical	PUBMED:30110629
2692128	2033	10097	EP300	ACTR2	Affinity Capture-MS	physical	PUBMED:30110629
2692129	2033	6741	EP300	SSB	Affinity Capture-MS	physical	PUBMED:30110629
2692130	2033	55611	EP300	OTUB1	Affinity Capture-MS	physical	PUBMED:30110629
2692131	2033	6813	EP300	STXBP2	Affinity Capture-MS	physical	PUBMED:30110629
2692132	2033	3276	EP300	PRMT1	Affinity Capture-MS	physical	PUBMED:30110629
2692133	2033	5905	EP300	RANGAP1	Affinity Capture-MS	physical	PUBMED:30110629
2692134	2033	805	EP300	CALM2	Affinity Capture-MS	physical	PUBMED:30110629
2692135	2033	9043	EP300	SPAG9	Affinity Capture-MS	physical	PUBMED:30110629
2692136	2033	6776	EP300	STAT5A	Affinity Capture-MS	physical	PUBMED:30110629
2692137	2033	7086	EP300	TKT	Affinity Capture-MS	physical	PUBMED:30110629
2692138	2033	7153	EP300	TOP2A	Affinity Capture-MS	physical	PUBMED:30110629
2692139	2033	1029	EP300	CDKN2A	Affinity Capture-MS	physical	PUBMED:30110629
2692140	2033	26097	EP300	CHTOP	Affinity Capture-MS	physical	PUBMED:30110629
2692141	2033	23162	EP300	MAPK8IP3	Affinity Capture-MS	physical	PUBMED:30110629
2692142	2033	4905	EP300	NSF	Affinity Capture-MS	physical	PUBMED:30110629
2692143	2033	27250	EP300	PDCD4	Affinity Capture-MS	physical	PUBMED:30110629
2692144	2033	5859	EP300	QARS	Affinity Capture-MS	physical	PUBMED:30110629
2692145	2033	5518	EP300	PPP2R1A	Affinity Capture-MS	physical	PUBMED:30110629
2692146	2033	10657	EP300	KHDRBS1	Affinity Capture-MS	physical	PUBMED:30110629
2692147	2033	10726	EP300	NUDC	Affinity Capture-MS	physical	PUBMED:30110629
2692148	2033	718	EP300	C3	Affinity Capture-MS	physical	PUBMED:30110629
2692149	2033	5037	EP300	PEBP1	Affinity Capture-MS	physical	PUBMED:30110629
2692150	2033	1030	EP300	CDKN2B	Affinity Capture-MS	physical	PUBMED:30110629
2692151	2033	6050	EP300	RNH1	Affinity Capture-MS	physical	PUBMED:30110629
2692152	2033	720	EP300	C4A	Affinity Capture-MS	physical	PUBMED:30110629
2692153	2033	3843	EP300	IPO5	Affinity Capture-MS	physical	PUBMED:30110629
2692154	2033	8218	EP300	CLTCL1	Affinity Capture-MS	physical	PUBMED:30110629
2692155	2033	26227	EP300	PHGDH	Affinity Capture-MS	physical	PUBMED:30110629
2692156	2033	823	EP300	CAPN1	Affinity Capture-MS	physical	PUBMED:30110629
2692157	2033	7534	EP300	YWHAZ	Affinity Capture-MS	physical	PUBMED:30110629
2692158	2033	10963	EP300	STIP1	Affinity Capture-MS	physical	PUBMED:30110629
2692159	2033	7407	EP300	VARS	Affinity Capture-MS	physical	PUBMED:30110629
2692160	2033	56829	EP300	ZC3HAV1	Affinity Capture-MS	physical	PUBMED:30110629
2692161	2033	26052	EP300	DNM3	Affinity Capture-MS	physical	PUBMED:30110629
2692162	2033	8666	EP300	EIF3G	Affinity Capture-MS	physical	PUBMED:30110629
2692163	2033	22919	EP300	MAPRE1	Affinity Capture-MS	physical	PUBMED:30110629
2692164	2033	4141	EP300	MARS	Affinity Capture-MS	physical	PUBMED:30110629
2692165	2033	47	EP300	ACLY	Affinity Capture-MS	physical	PUBMED:30110629
2692166	2033	286	EP300	ANK1	Affinity Capture-MS	physical	PUBMED:30110629
2692167	2033	2618	EP300	GART	Affinity Capture-MS	physical	PUBMED:30110629
2692168	2033	10382	EP300	TUBB4A	Affinity Capture-MS	physical	PUBMED:30110629
2692169	2033	3925	EP300	STMN1	Affinity Capture-MS	physical	PUBMED:30110629
2692170	2033	6164	EP300	RPL34	Affinity Capture-MS	physical	PUBMED:30110629
2692171	2033	7812	EP300	CSDE1	Affinity Capture-MS	physical	PUBMED:30110629
2692172	2033	7168	EP300	TPM1	Affinity Capture-MS	physical	PUBMED:30110629
2692173	2033	51727	EP300	CMPK1	Affinity Capture-MS	physical	PUBMED:30110629
2692174	2033	8662	EP300	EIF3B	Affinity Capture-MS	physical	PUBMED:30110629
2692175	2033	5976	EP300	UPF1	Affinity Capture-MS	physical	PUBMED:30110629
2692176	2033	26031	EP300	OSBPL3	Affinity Capture-MS	physical	PUBMED:30110629
2692177	2033	11171	EP300	STRAP	Affinity Capture-MS	physical	PUBMED:30110629
2692178	2033	1656	EP300	DDX6	Affinity Capture-MS	physical	PUBMED:30110629
2692179	2033	2040	EP300	STOM	Affinity Capture-MS	physical	PUBMED:30110629
2692954	2033	8626	EP300	TP63	Affinity Capture-Western	physical	PUBMED:30986748
2692955	1499	2033	CTNNB1	EP300	Affinity Capture-Western	physical	PUBMED:30986748
2751630	2033	8350	EP300	HIST1H3A	Biochemical Activity	physical	PUBMED:30902546
2751631	2033	8359	EP300	HIST1H4A	Biochemical Activity	physical	PUBMED:30902546
2751632	2033	4673	EP300	NAP1L1	Reconstituted Complex	physical	PUBMED:30902546
2751635	2033	4673	EP300	NAP1L1	Co-localization	physical	PUBMED:30902546
2752012	2099	2033	ESR1	EP300	Affinity Capture-MS	physical	PUBMED:23403292
2766195	6667	2033	SP1	EP300	Affinity Capture-Western	physical	PUBMED:31536933
2768695	2033	22992	EP300	KDM2A	Affinity Capture-Western	physical	PUBMED:31307234
2768696	22992	2033	KDM2A	EP300	Affinity Capture-Western	physical	PUBMED:31307234
2768697	22992	2033	KDM2A	EP300	Reconstituted Complex	physical	PUBMED:31307234
2768698	2033	22992	EP300	KDM2A	Biochemical Activity	physical	PUBMED:31307234
2812260	79868	2033	ALG13	EP300	Proximity Label-MS	physical	PUBMED:29395067
2830350	9928	2033	KIF14	EP300	Affinity Capture-MS	physical	PUBMED:31586073
2840985	2033	1387	EP300	CREBBP	Affinity Capture-MS	physical	PUBMED:31753913
2840986	2033	10238	EP300	DCAF7	Affinity Capture-MS	physical	PUBMED:31753913
2840987	2033	5933	EP300	RBL1	Affinity Capture-MS	physical	PUBMED:31753913
2840988	2033	5925	EP300	RB1	Affinity Capture-MS	physical	PUBMED:31753913
2840989	2033	221937	EP300	FOXK1	Affinity Capture-MS	physical	PUBMED:31753913
2862407	2194	2033	FASN	EP300	Negative Genetic	genetic	PUBMED:32694731
2881342	1956	2033	EGFR	EP300	Negative Genetic	genetic	PUBMED:31741433
2888089	1489047	2033	E6	EP300	Affinity Capture-MS	physical	PUBMED:22810586
2888595	1489047	2033	E6	EP300	Affinity Capture-Western	physical	PUBMED:22810586
2890258	4609	2033	MYC	EP300	Affinity Capture-MS	physical	PUBMED:32140074
2890287	4609	2033	MYC	EP300	Affinity Capture-Western	physical	PUBMED:32140074
2890288	2033	4609	EP300	MYC	Affinity Capture-Western	physical	PUBMED:32140074
2890289	2033	10498	EP300	CARM1	Affinity Capture-Western	physical	PUBMED:32140074
2890290	10498	2033	CARM1	EP300	Affinity Capture-Western	physical	PUBMED:32140074
2890294	2033	4609	EP300	MYC	Co-localization	physical	PUBMED:32140074
2890296	2033	10498	EP300	CARM1	Co-localization	physical	PUBMED:32140074
2890297	4609	2033	MYC	EP300	Co-localization	physical	PUBMED:32140074
2890298	10498	2033	CARM1	EP300	Co-localization	physical	PUBMED:32140074
2891599	23476	2033	BRD4	EP300	Affinity Capture-MS	physical	PUBMED:32416067
2892809	2033	8178	EP300	ELL	Biochemical Activity	physical	PUBMED:32152128

## Sheet: Table S5
Table S5. Pathways significantly associated with the 741 interactors of EP300 identified by GSEA with a threshold of FDR < 0.05
Pathway	Genes in Gene Set (K)	Genes in Overlap (k)	k/K	P-value	FDR
Pathways in cancer	325	68	0.2092	5.57e-52	1.04e-49
Cell cycle	125	41	0.328	1.83e-40	1.7e-38
Spliceosome	127	31	0.2441	1.81e-26	1.12e-24
Prostate cancer	89	27	0.3034	4.99e-26	2.32e-24
Chronic myeloid leukemia	73	25	0.3425	1.04e-25	3.88e-24
Acute myeloid leukemia	57	21	0.3684	1.36e-22	4.22e-21
MAPK signaling pathway	267	34	0.1273	2.94e-19	7.82e-18
Small cell lung cancer	84	21	0.25	1.34e-18	3.11e-17
Wnt signaling pathway	151	26	0.1722	2.44e-18	5.04e-17
Pancreatic cancer	70	19	0.2714	1.07e-17	2e-16
Ubiquitin mediated proteolysis	135	24	0.1778	2.28e-17	3.86e-16
Colorectal cancer	62	17	0.2742	4.66e-16	7.22e-15
Adherens junction	73	18	0.2466	5.06e-16	7.24e-15
Oocyte meiosis	113	21	0.1858	8.9e-16	1.18e-14
Glioma	65	17	0.2615	1.12e-15	1.39e-14
Neurotrophin signaling pathway	126	21	0.1667	8.79e-15	1.02e-13
TGF-beta signaling pathway	86	18	0.2093	1.13e-14	1.24e-13
ErbB signaling pathway	87	18	0.2069	1.41e-14	1.45e-13
Insulin signaling pathway	137	21	0.1533	4.94e-14	4.83e-13
Bladder cancer	42	13	0.3095	2.34e-13	2.15e-12
Endometrial cancer	52	14	0.2692	2.42e-13	2.15e-12
Non-small cell lung cancer	54	14	0.2593	4.31e-13	3.64e-12
Adipocytokine signaling pathway	67	15	0.2239	6.52e-13	5.27e-12
DNA replication	36	12	0.3333	7.17e-13	5.56e-12
Notch signaling pathway	47	13	0.2766	1.19e-12	8.84e-12
Thyroid cancer	29	11	0.3793	1.26e-12	8.99e-12
Systemic lupus erythematosus	139	19	0.1367	6.42e-12	4.42e-11
Melanoma	71	14	0.1972	2.42e-11	1.61e-10
Progesterone-mediated oocyte maturation	85	15	0.1765	2.53e-11	1.62e-10
Toll-like receptor signaling pathway	102	16	0.1569	3.54e-11	2.2e-10
p53 signaling pathway	68	13	0.1912	1.89e-10	1.13e-09
Renal cell carcinoma	70	13	0.1857	2.76e-10	1.61e-09
RIG-I-like receptor signaling pathway	71	13	0.1831	3.33e-10	1.88e-09
Base excision repair	35	10	0.2857	3.43e-10	1.88e-09
B cell receptor signaling pathway	75	13	0.1733	6.8e-10	3.61e-09
Focal adhesion	199	19	0.0955	3.27e-09	1.69e-08
Leishmania infection	72	12	0.1667	4.93e-09	2.48e-08
T cell receptor signaling pathway	108	14	0.1296	7.71e-09	3.77e-08
Jak-STAT signaling pathway	155	16	0.1032	1.87e-08	8.92e-08
mTOR signaling pathway	52	10	0.1923	2.26e-08	1.05e-07
GnRH signaling pathway	101	13	0.1287	2.88e-08	1.31e-07
Non-homologous end-joining	13	6	0.4615	4.6e-08	2.04e-07
Nucleotide excision repair	44	9	0.2045	6.51e-08	2.82e-07
VEGF signaling pathway	76	11	0.1447	9.8e-08	4.14e-07
Chemokine signaling pathway	189	16	0.0847	2.98e-07	1.23e-06
Epithelial cell signaling in Helicobacter pylori infection	68	10	0.1471	3.22e-07	1.3e-06
Melanogenesis	101	11	0.1089	1.83e-06	7.23e-06
Dorso-ventral axis formation	24	6	0.25	3.06e-06	1.18e-05
Long-term potentiation	70	9	0.1286	3.97e-06	1.51e-05
Huntington's disease	182	14	0.0769	5.01e-06	1.86e-05
Pathogenic Escherichia coli infection	56	8	0.1429	6.14e-06	2.24e-05
Fc gamma R-mediated phagocytosis	96	10	0.1042	8.01e-06	2.83e-05
Homologous recombination	28	6	0.2143	8.06e-06	2.83e-05
Fc epsilon RI signaling pathway	79	9	0.1139	1.09e-05	3.76e-05
NOD-like receptor signaling pathway	62	8	0.129	1.33e-05	4.5e-05
Endocytosis	181	13	0.0718	2.25e-05	7.48e-05
Apoptosis	87	9	0.1034	2.4e-05	7.83e-05
Prion diseases	35	6	0.1714	3.12e-05	0.0001
Mismatch repair	23	5	0.2174	4.39e-05	0.000138
Tight junction	132	10	0.0758	0.000126	0.00039
Type II diabetes mellitus	47	6	0.1277	0.000173	0.000527
Gap junction	90	8	0.0889	0.000198	0.000594
PPAR signaling pathway	69	7	0.1014	0.000218	0.000643
Cytosolic DNA-sensing pathway	55	6	0.1091	0.000414	0.0012
Aldosterone-regulated sodium reabsorption	42	5	0.119	0.000841	0.00241
Vascular smooth muscle contraction	115	8	0.0696	0.00103	0.0029
Vasopressin-regulated water reabsorption	44	5	0.1136	0.00104	0.0029
Circadian rhythm - mammal	13	3	0.2308	0.00138	0.00376
Long-term depression	70	6	0.0857	0.0015	0.00404
Arrhythmogenic right ventricular cardiomyopathy (ARVC)	74	6	0.0811	0.00199	0.0053
Antigen processing and presentation	88	6	0.0682	0.00475	0.0124
Complement and coagulation cascades	69	5	0.0725	0.00753	0.0195
N-Glycan biosynthesis	46	4	0.087	0.00877	0.0223
Maturity onset diabetes of the young	25	3	0.12	0.00946	0.0238
Natural killer cell mediated cytotoxicity	137	7	0.0511	0.0112	0.0277
Basal cell carcinoma	55	4	0.0727	0.0162	0.0396
Citrate cycle (TCA cycle)	31	3	0.0968	0.0171	0.0411
Leukocyte transendothelial migration	116	6	0.0517	0.0172	0.0411

## Sheet: Table S6
Table S6. The compounds to which EP300-mutated and EP300-wildtype cancer cell lines have significantly different sensitivity in each of the 11 individual cancer types
The blue indicates higher sensitivity (lower IC50 values) in EP300-mutated cell lines, and the red higher sensitivity (higher IC50 values) in EP300-wildtype cell lines (one-tailed Mann–Whitney U test, P < 0.05).
BLCA			SKCM			CESC			UCEC			BRCA			ESCA			COAD			HNSC			STAD			LUAD			LIHC
Drug	P value		Drug	P value		Drug	P value		Drug	P value		Drug	P value		Drug	P value		Drug	P value		Drug	P value		Drug	P value		Drug	P value		Drug	P value
Camptothecin	0.00228758		Camptothecin	0.0294118		Docetaxel	0.0285714		Vorinostat	0.00793651		AZD2014	0.0243902		CZC24832	0.00229885		SB505124	0.00162382		none	none		none	none		none	none		none	none
Cisplatin	0.00882353		Docetaxel	0.0242311		Fulvestrant	0.00865801		AGI-6780	0.00793651		Crizotinib	0.0408163		AZD5582	0.00229885		SB505124	0.00162382
Cytarabine	0.0232026		Irinotecan	0.0294118		Uprosertib	0.00865801		Sinularin	0.00793651		PRIMA-1MET	0.0487805		PCI-34051	0.00229885		Wee1 Inhibitor	0.000795909
Olaparib	0.000653595		Gemcitabine	0.0322581					Oxaliplatin	0.0133233		AZ960	0.0487805		RVX-208	0.00229885		KRAS (G12C) Inhibitor-12	0.000887852
AZD7762	0.0232026		KRAS (G12C) Inhibitor-12	0.0322581					KRAS (G12C) Inhibitor-12	0.015873		JAK_8517	0.0487805		GSK343	0.00229885		Uprosertib	0.0011317
Mirin	0.00294118		Sepantronium bromide	0.0322581					AZD6738	0.015873		GDC0810	0.0227273		Wnt-C59	0.0045977		AZD5363	0.00272765
Obatoclax Mesylate	0.0113445								MIM1	0.015873					Zoledronate	0.0045977		RVX-208	0.00285471
Sorafenib	0.0395425								Ulixertinib	0.0217103					PFI3	0.0091954		Ruxolitinib	0.003331
Irinotecan	0.000653595								Cisplatin	0.031746					LCL161	0.00985222		XAV939	0.00387527
Oxaliplatin	0.0155133								Cytarabine	0.031746					WZ4003	0.0206897		PD173074	0.00395604
Gemcitabine	0.0395425								MK-1775	0.031746					AZD5991	0.0221675		IWP-2	0.00483647
Talazoparib	0.00392157								Vincristine	0.031746					Leflunomide	0.0295567		Docetaxel	0.00497874
Temozolomide	0.0232026														VSP34_8731	0.0295567		CDK9_5038	0.00519978
Epirubicin	0.0124183														GSK2606414	0.0367816		Niraparib	0.00558646
Pevonedistat	0.00130719														OTX015	0.0367816		VE-822	0.00689897
Luminespib	0.0173203														Epirubicin	0.0394089		Entospletinib	0.00739162
EPZ5676	0.00228758														Erlotinib	0.0394089		LY2109761	0.00739162
IWP-2	0.0394958																	Temozolomide	0.00841387
CDK9_5576	0.0222689																	PRT062607	0.00846786
Carmustine	0.039011																	Sabutoclax	0.00846786
Topotecan	0.0208791																	Afuresertib	0.0085695
Sabutoclax	0.0208791																	P22077	0.0085695
Ulixertinib	0.0453629																	Cisplatin	0.00884171
Telomerase Inhibitor IX	0.0124183																	I-BRD9	0.0100614
																		PCI-34051	0.0103316
																		Vinblastine	0.010886
																		Teniposide	0.0110255
																		Mitoxantrone	0.0110255
																		Vinorelbine	0.0117585
																		MIM1	0.0117669
																		5-Fluorouracil	0.012109
																		Paclitaxel	0.0127069
																		Savolitinib	0.0127069
																		PRIMA-1MET	0.0133483
																		Dactinomycin	0.0133818
																		Nilotinib	0.0137089
																		Pevonedistat	0.0147762
																		Cytarabine	0.0159118
																		IRAK4_4710	0.0170731
																		Telomerase Inhibitor IX	0.0184008
																		BDP-00009066	0.019761
																		Gemcitabine	0.0212793
																		Zoledronate	0.0216245
																		BIBR-1532	0.0225834
																		OSI-027	0.022687
																		I-BET-762	0.0229063
																		Daporinad	0.0235965
																		AZD7762	0.0244672
																		EPZ004777	0.025657
																		Fludarabine	0.025657
																		Picolinici-acid	0.0271301
																		Sinularin	0.0271301
																		Elephantin	0.0286712
																		AZD5438	0.0302824
																		Ipatasertib	0.0317654
																		BMS-345541	0.0319659
																		Podophyllotoxin bromide	0.0319659
																		Dinaciclib	0.0337238
																		Luminespib	0.0337238
																		CZC24832	0.0337238
																		OTX015	0.0337238
																		AT13148	0.0349729
																		Epirubicin	0.0361022
																		AZD6738	0.0361022
																		MIRA-1	0.0361022
																		Rapamycin	0.0373927
																		AZD5582	0.0374719
																		Pyridostatin	0.040041
																		JAK1_8709	0.041544
																		AZD1208	0.043707
																		CDK9_5576	0.043707
																		IAP_5620	0.0459576
																		VSP34_8731	0.0459576
																		Vincristine	0.0459576
																		Afatinib	0.0478967
